# Supplementary material for: Clinical and Economic Outcomes Associated With Use of Liposomal Bupivacaine Versus Standard of Care for Management of Postsurgical Pain in Pediatric Patients Undergoing Spine Surgery
Source: J Health Econ Outcomes Res. 2021 Apr 14;8(1):29–35. doi: 10.36469/jheor.2021.21967 (PMC8049745; doi:10.36469/jheor.2021.21967)
Supplement: Supplemental Table 1. [file jheor_2021_8_1_21967_57145.xlsx]

## Sheet: Sheet1
Supplemental Table 1. Surgical Procedure Codes
Code	Code_Type	Description	Surgery Type
001U074	ICD-10	Bypass Spinal Canal to Pleural Cavity with Autologous Tissue Substitute, Open Approach	Spine - Other
001U076	ICD-10	Bypass Spinal Canal to Peritoneal Cavity with Autologous Tissue Substitute, Open Approach	Spine - Other
001U077	ICD-10	Bypass Spinal Canal to Urinary Tract with Autologous Tissue Substitute, Open Approach	Spine - Other
001U0J4	ICD-10	Bypass Spinal Canal to Pleural Cavity with Synthetic Substitute, Open Approach	Spine - Other
001U0J6	ICD-10	Bypass Spinal Canal to Peritoneal Cavity with Synthetic Substitute, Open Approach	Spine - Other
001U0J7	ICD-10	Bypass Spinal Canal to Urinary Tract with Synthetic Substitute, Open Approach	Spine - Other
001U0K4	ICD-10	Bypass Spinal Canal to Pleural Cavity with Nonautologous Tissue Substitute, Open Approach	Spine - Other
001U0K6	ICD-10	Bypass Spinal Canal to Peritoneal Cavity with Nonautologous Tissue Substitute, Open Approach	Spine - Other
001U0K7	ICD-10	Bypass Spinal Canal to Urinary Tract with Nonautologous Tissue Substitute, Open Approach	Spine - Other
001U374	ICD-10	Bypass Spinal Canal to Pleural Cavity with Autologous Tissue Substitute, Percutaneous Approach	Spine - Other
001U376	ICD-10	Bypass Spinal Canal to Peritoneal Cavity with Autologous Tissue Substitute, Percutaneous Approach	Spine - Other
001U377	ICD-10	Bypass Spinal Canal to Urinary Tract with Autologous Tissue Substitute, Percutaneous Approach	Spine - Other
001U3J4	ICD-10	Bypass Spinal Canal to Pleural Cavity with Synthetic Substitute, Percutaneous Approach	Spine - Other
001U3J6	ICD-10	Bypass Spinal Canal to Peritoneal Cavity with Synthetic Substitute, Percutaneous Approach	Spine - Other
001U3J7	ICD-10	Bypass Spinal Canal to Urinary Tract with Synthetic Substitute, Percutaneous Approach	Spine - Other
001U3K4	ICD-10	Bypass Spinal Canal to Pleural Cavity with Nonautologous Tissue Substitute, Percutaneous Approach	Spine - Other
001U3K6	ICD-10	Bypass Spinal Canal to Peritoneal Cavity with Nonautologous Tissue Substitute, Percutaneous Approach	Spine - Other
001U3K7	ICD-10	Bypass Spinal Canal to Urinary Tract with Nonautologous Tissue Substitute, Percutaneous Approach	Spine - Other
002UX0Z	ICD-10	Change Drainage Device in Spinal Canal, External Approach	Spine - Other
002UXYZ	ICD-10	Change Other Device in Spinal Canal, External Approach	Spine - Other
00520ZZ	ICD-10	Destruction of Dura Mater, Open Approach	Spine - Other
00523ZZ	ICD-10	Destruction of Dura Mater, Percutaneous Approach	Spine - Other
00524ZZ	ICD-10	Destruction of Dura Mater, Percutaneous Endoscopic Approach	Spine - Other
005T0ZZ	ICD-10	Destruction of Spinal Meninges, Open Approach	Spine - Other
005T3ZZ	ICD-10	Destruction of Spinal Meninges, Percutaneous Approach	Spine - Other
005T4ZZ	ICD-10	Destruction of Spinal Meninges, Percutaneous Endoscopic Approach	Spine - Other
005W0ZZ	ICD-10	Destruction of Cervical Spinal Cord, Open Approach	Spine - Other
005W3ZZ	ICD-10	Destruction of Cervical Spinal Cord, Percutaneous Approach	Spine - Other
005W4ZZ	ICD-10	Destruction of Cervical Spinal Cord, Percutaneous Endoscopic Approach	Spine - Other
005X0ZZ	ICD-10	Destruction of Thoracic Spinal Cord, Open Approach	Spine - Other
005X3ZZ	ICD-10	Destruction of Thoracic Spinal Cord, Percutaneous Approach	Spine - Other
005X4ZZ	ICD-10	Destruction of Thoracic Spinal Cord, Percutaneous Endoscopic Approach	Spine - Other
005Y0ZZ	ICD-10	Destruction of Lumbar Spinal Cord, Open Approach	Spine - Other
005Y3ZZ	ICD-10	Destruction of Lumbar Spinal Cord, Percutaneous Approach	Spine - Other
005Y4ZZ	ICD-10	Destruction of Lumbar Spinal Cord, Percutaneous Endoscopic Approach	Spine - Other
008W0ZZ	ICD-10	Division of Cervical Spinal Cord, Open Approach	Spine - Other
008W3ZZ	ICD-10	Division of Cervical Spinal Cord, Percutaneous Approach	Spine - Other
008W4ZZ	ICD-10	Division of Cervical Spinal Cord, Percutaneous Endoscopic Approach	Spine - Other
008X0ZZ	ICD-10	Division of Thoracic Spinal Cord, Open Approach	Spine - Other
008X3ZZ	ICD-10	Division of Thoracic Spinal Cord, Percutaneous Approach	Spine - Other
008X4ZZ	ICD-10	Division of Thoracic Spinal Cord, Percutaneous Endoscopic Approach	Spine - Other
008Y0ZZ	ICD-10	Division of Lumbar Spinal Cord, Open Approach	Spine - Other
008Y3ZZ	ICD-10	Division of Lumbar Spinal Cord, Percutaneous Approach	Spine - Other
008Y4ZZ	ICD-10	Division of Lumbar Spinal Cord, Percutaneous Endoscopic Approach	Spine - Other
009200Z	ICD-10	Drainage of Dura Mater with Drainage Device, Open Approach	Spine - Other
00920ZX	ICD-10	Drainage of Dura Mater, Open Approach, Diagnostic	Spine - Other
00920ZZ	ICD-10	Drainage of Dura Mater, Open Approach	Spine - Other
009230Z	ICD-10	Drainage of Dura Mater with Drainage Device, Percutaneous Approach	Spine - Other
00923ZZ	ICD-10	Drainage of Dura Mater, Percutaneous Approach	Spine - Other
009240Z	ICD-10	Drainage of Dura Mater with Drainage Device, Percutaneous Endoscopic Approach	Spine - Other
00924ZZ	ICD-10	Drainage of Dura Mater, Percutaneous Endoscopic Approach	Spine - Other
009300Z	ICD-10	Drainage of Epidural Space with Drainage Device, Open Approach	Spine - Other
00930ZX	ICD-10	Drainage of Epidural Space, Open Approach, Diagnostic	Spine - Other
00930ZZ	ICD-10	Drainage of Epidural Space, Open Approach	Spine - Other
009330Z	ICD-10	Drainage of Epidural Space with Drainage Device, Percutaneous Approach	Spine - Other
00933ZZ	ICD-10	Drainage of Epidural Space, Percutaneous Approach	Spine - Other
009340Z	ICD-10	Drainage of Epidural Space with Drainage Device, Percutaneous Endoscopic Approach	Spine - Other
00934ZZ	ICD-10	Drainage of Epidural Space, Percutaneous Endoscopic Approach	Spine - Other
009400Z	ICD-10	Drainage of Subdural Space with Drainage Device, Open Approach	Spine - Other
00940ZX	ICD-10	Drainage of Subdural Space, Open Approach, Diagnostic	Spine - Other
00940ZZ	ICD-10	Drainage of Subdural Space, Open Approach	Spine - Other
009430Z	ICD-10	Drainage of Subdural Space with Drainage Device, Percutaneous Approach	Spine - Other
00943ZZ	ICD-10	Drainage of Subdural Space, Percutaneous Approach	Spine - Other
009440Z	ICD-10	Drainage of Subdural Space with Drainage Device, Percutaneous Endoscopic Approach	Spine - Other
00944ZZ	ICD-10	Drainage of Subdural Space, Percutaneous Endoscopic Approach	Spine - Other
009T00Z	ICD-10	Drainage of Spinal Meninges with Drainage Device, Open Approach	Spine - Other
009T0ZX	ICD-10	Drainage of Spinal Meninges, Open Approach, Diagnostic	Spine - Other
009T0ZZ	ICD-10	Drainage of Spinal Meninges, Open Approach	Spine - Other
009T30Z	ICD-10	Drainage of Spinal Meninges with Drainage Device, Percutaneous Approach	Spine - Other
009T3ZZ	ICD-10	Drainage of Spinal Meninges, Percutaneous Approach	Spine - Other
009T40Z	ICD-10	Drainage of Spinal Meninges with Drainage Device, Percutaneous Endoscopic Approach	Spine - Other
009T4ZZ	ICD-10	Drainage of Spinal Meninges, Percutaneous Endoscopic Approach	Spine - Other
009U00Z	ICD-10	Drainage of Spinal Canal with Drainage Device, Open Approach	Spine - Other
009U0ZX	ICD-10	Drainage of Spinal Canal, Open Approach, Diagnostic	Spine - Other
009U0ZZ	ICD-10	Drainage of Spinal Canal, Open Approach	Spine - Other
009U30Z	ICD-10	Drainage of Spinal Canal with Drainage Device, Percutaneous Approach	Spine - Other
009U3ZZ	ICD-10	Drainage of Spinal Canal, Percutaneous Approach	Spine - Other
009U40Z	ICD-10	Drainage of Spinal Canal with Drainage Device, Percutaneous Endoscopic Approach	Spine - Other
009U4ZZ	ICD-10	Drainage of Spinal Canal, Percutaneous Endoscopic Approach	Spine - Other
009W00Z	ICD-10	Drainage of Cervical Spinal Cord with Drainage Device, Open Approach	Spine - Other
009W0ZX	ICD-10	Drainage of Cervical Spinal Cord, Open Approach, Diagnostic	Spine - Other
009W0ZZ	ICD-10	Drainage of Cervical Spinal Cord, Open Approach	Spine - Other
009W30Z	ICD-10	Drainage of Cervical Spinal Cord with Drainage Device, Percutaneous Approach	Spine - Other
009W3ZZ	ICD-10	Drainage of Cervical Spinal Cord, Percutaneous Approach	Spine - Other
009W40Z	ICD-10	Drainage of Cervical Spinal Cord with Drainage Device, Percutaneous Endoscopic Approach	Spine - Other
009W4ZZ	ICD-10	Drainage of Cervical Spinal Cord, Percutaneous Endoscopic Approach	Spine - Other
009X00Z	ICD-10	Drainage of Thoracic Spinal Cord with Drainage Device, Open Approach	Spine - Other
009X0ZX	ICD-10	Drainage of Thoracic Spinal Cord, Open Approach, Diagnostic	Spine - Other
009X0ZZ	ICD-10	Drainage of Thoracic Spinal Cord, Open Approach	Spine - Other
009X30Z	ICD-10	Drainage of Thoracic Spinal Cord with Drainage Device, Percutaneous Approach	Spine - Other
009X3ZZ	ICD-10	Drainage of Thoracic Spinal Cord, Percutaneous Approach	Spine - Other
009X40Z	ICD-10	Drainage of Thoracic Spinal Cord with Drainage Device, Percutaneous Endoscopic Approach	Spine - Other
009X4ZZ	ICD-10	Drainage of Thoracic Spinal Cord, Percutaneous Endoscopic Approach	Spine - Other
009Y00Z	ICD-10	Drainage of Lumbar Spinal Cord with Drainage Device, Open Approach	Spine - Other
009Y0ZX	ICD-10	Drainage of Lumbar Spinal Cord, Open Approach, Diagnostic	Spine - Other
009Y0ZZ	ICD-10	Drainage of Lumbar Spinal Cord, Open Approach	Spine - Other
009Y30Z	ICD-10	Drainage of Lumbar Spinal Cord with Drainage Device, Percutaneous Approach	Spine - Other
009Y3ZZ	ICD-10	Drainage of Lumbar Spinal Cord, Percutaneous Approach	Spine - Other
009Y40Z	ICD-10	Drainage of Lumbar Spinal Cord with Drainage Device, Percutaneous Endoscopic Approach	Spine - Other
009Y4ZZ	ICD-10	Drainage of Lumbar Spinal Cord, Percutaneous Endoscopic Approach	Spine - Other
00B20ZX	ICD-10	Excision of Dura Mater, Open Approach, Diagnostic	Spine - Other
00B20ZZ	ICD-10	Excision of Dura Mater, Open Approach	Spine - Other
00B23ZZ	ICD-10	Excision of Dura Mater, Percutaneous Approach	Spine - Other
00B24ZZ	ICD-10	Excision of Dura Mater, Percutaneous Endoscopic Approach	Spine - Other
00BT0ZX	ICD-10	Excision of Spinal Meninges, Open Approach, Diagnostic	Spine - Other
00BT0ZZ	ICD-10	Excision of Spinal Meninges, Open Approach	Spine - Other
00BT3ZZ	ICD-10	Excision of Spinal Meninges, Percutaneous Approach	Spine - Other
00BT4ZZ	ICD-10	Excision of Spinal Meninges, Percutaneous Endoscopic Approach	Spine - Other
00BW0ZX	ICD-10	Excision of Cervical Spinal Cord, Open Approach, Diagnostic	Spine - Other
00BW0ZZ	ICD-10	Excision of Cervical Spinal Cord, Open Approach	Spine - Other
00BW3ZZ	ICD-10	Excision of Cervical Spinal Cord, Percutaneous Approach	Spine - Other
00BW4ZZ	ICD-10	Excision of Cervical Spinal Cord, Percutaneous Endoscopic Approach	Spine - Other
00BX0ZX	ICD-10	Excision of Thoracic Spinal Cord, Open Approach, Diagnostic	Spine - Other
00BX0ZZ	ICD-10	Excision of Thoracic Spinal Cord, Open Approach	Spine - Other
00BX3ZZ	ICD-10	Excision of Thoracic Spinal Cord, Percutaneous Approach	Spine - Other
00BX4ZZ	ICD-10	Excision of Thoracic Spinal Cord, Percutaneous Endoscopic Approach	Spine - Other
00BY0ZX	ICD-10	Excision of Lumbar Spinal Cord, Open Approach, Diagnostic	Spine - Other
00BY0ZZ	ICD-10	Excision of Lumbar Spinal Cord, Open Approach	Spine - Other
00BY3ZZ	ICD-10	Excision of Lumbar Spinal Cord, Percutaneous Approach	Spine - Other
00BY4ZZ	ICD-10	Excision of Lumbar Spinal Cord, Percutaneous Endoscopic Approach	Spine - Other
00C20ZZ	ICD-10	Extirpation of Matter from Dura Mater, Open Approach	Spine - Other
00C23ZZ	ICD-10	Extirpation of Matter from Dura Mater, Percutaneous Approach	Spine - Other
00C24ZZ	ICD-10	Extirpation of Matter from Dura Mater, Percutaneous Endoscopic Approach	Spine - Other
00C30ZZ	ICD-10	Extirpation of Matter from Epidural Space, Open Approach	Spine - Other
00C33ZZ	ICD-10	Extirpation of Matter from Epidural Space, Percutaneous Approach	Spine - Other
00C34ZZ	ICD-10	Extirpation of Matter from Epidural Space, Percutaneous Endoscopic Approach	Spine - Other
00C40ZZ	ICD-10	Extirpation of Matter from Subdural Space, Open Approach	Spine - Other
00C43ZZ	ICD-10	Extirpation of Matter from Subdural Space, Percutaneous Approach	Spine - Other
00C44ZZ	ICD-10	Extirpation of Matter from Subdural Space, Percutaneous Endoscopic Approach	Spine - Other
00C50ZZ	ICD-10	Extirpation of Matter from Subarachnoid Space, Open Approach	Spine - Other
00C53ZZ	ICD-10	Extirpation of Matter from Subarachnoid Space, Percutaneous Approach	Spine - Other
00C54ZZ	ICD-10	Extirpation of Matter from Subarachnoid Space, Percutaneous Endoscopic Approach	Spine - Other
00CT0ZZ	ICD-10	Extirpation of Matter from Spinal Meninges, Open Approach	Spine - Other
00CT3ZZ	ICD-10	Extirpation of Matter from Spinal Meninges, Percutaneous Approach	Spine - Other
00CT4ZZ	ICD-10	Extirpation of Matter from Spinal Meninges, Percutaneous Endoscopic Approach	Spine - Other
00CW0ZZ	ICD-10	Extirpation of Matter from Cervical Spinal Cord, Open Approach	Spine - Other
00CW3ZZ	ICD-10	Extirpation of Matter from Cervical Spinal Cord, Percutaneous Approach	Spine - Other
00CW4ZZ	ICD-10	Extirpation of Matter from Cervical Spinal Cord, Percutaneous Endoscopic Approach	Spine - Other
00CX0ZZ	ICD-10	Extirpation of Matter from Thoracic Spinal Cord, Open Approach	Spine - Other
00CX3ZZ	ICD-10	Extirpation of Matter from Thoracic Spinal Cord, Percutaneous Approach	Spine - Other
00CX4ZZ	ICD-10	Extirpation of Matter from Thoracic Spinal Cord, Percutaneous Endoscopic Approach	Spine - Other
00CY0ZZ	ICD-10	Extirpation of Matter from Lumbar Spinal Cord, Open Approach	Spine - Other
00CY3ZZ	ICD-10	Extirpation of Matter from Lumbar Spinal Cord, Percutaneous Approach	Spine - Other
00CY4ZZ	ICD-10	Extirpation of Matter from Lumbar Spinal Cord, Percutaneous Endoscopic Approach	Spine - Other
00D20ZZ	ICD-10	Extraction of Dura Mater, Open Approach	Spine - Other
00D23ZZ	ICD-10	Extraction of Dura Mater, Percutaneous Approach	Spine - Other
00D24ZZ	ICD-10	Extraction of Dura Mater, Percutaneous Endoscopic Approach	Spine - Other
00DT0ZZ	ICD-10	Extraction of Spinal Meninges, Open Approach	Spine - Other
00DT3ZZ	ICD-10	Extraction of Spinal Meninges, Percutaneous Approach	Spine - Other
00DT4ZZ	ICD-10	Extraction of Spinal Meninges, Percutaneous Endoscopic Approach	Spine - Other
00F30ZZ	ICD-10	Fragmentation in Epidural Space, Open Approach	Spine - Other
00F33ZZ	ICD-10	Fragmentation in Epidural Space, Percutaneous Approach	Spine - Other
00F34ZZ	ICD-10	Fragmentation in Epidural Space, Percutaneous Endoscopic Approach	Spine - Other
00F3XZZ	ICD-10	Fragmentation in Epidural Space, External Approach	Spine - Other
00F40ZZ	ICD-10	Fragmentation in Subdural Space, Open Approach	Spine - Other
00F43ZZ	ICD-10	Fragmentation in Subdural Space, Percutaneous Approach	Spine - Other
00F44ZZ	ICD-10	Fragmentation in Subdural Space, Percutaneous Endoscopic Approach	Spine - Other
00F4XZZ	ICD-10	Fragmentation in Subdural Space, External Approach	Spine - Other
00FU0ZZ	ICD-10	Fragmentation in Spinal Canal, Open Approach	Spine - Other
00FU3ZZ	ICD-10	Fragmentation in Spinal Canal, Percutaneous Approach	Spine - Other
00FU4ZZ	ICD-10	Fragmentation in Spinal Canal, Percutaneous Endoscopic Approach	Spine - Other
00FUXZZ	ICD-10	Fragmentation in Spinal Canal, External Approach	Spine - Other
00HU02Z	ICD-10	Insertion of Monitoring Device into Spinal Canal, Open Approach	Spine - Other
00HU03Z	ICD-10	Insertion of Infusion Device into Spinal Canal, Open Approach	Spine - Other
00HU0MZ	ICD-10	Insertion of Neurostimulator Lead into Spinal Canal, Open Approach	Spine - Other
00HU32Z	ICD-10	Insertion of Monitoring Device into Spinal Canal, Percutaneous Approach	Spine - Other
00HU33Z	ICD-10	Insertion of Infusion Device into Spinal Canal, Percutaneous Approach	Spine - Other
00HU3MZ	ICD-10	Insertion of Neurostimulator Lead into Spinal Canal, Percutaneous Approach	Spine - Other
00HU42Z	ICD-10	Insertion of Monitoring Device into Spinal Canal, Percutaneous Endoscopic Approach	Spine - Other
00HU43Z	ICD-10	Insertion of Infusion Device into Spinal Canal, Percutaneous Endoscopic Approach	Spine - Other
00HU4MZ	ICD-10	Insertion of Neurostimulator Lead into Spinal Canal, Percutaneous Endoscopic Approach	Spine - Other
00HV02Z	ICD-10	Insertion of Monitoring Device into Spinal Cord, Open Approach	Spine - Other
00HV03Z	ICD-10	Insertion of Infusion Device into Spinal Cord, Open Approach	Spine - Other
00HV0MZ	ICD-10	Insertion of Neurostimulator Lead into Spinal Cord, Open Approach	Spine - Other
00HV32Z	ICD-10	Insertion of Monitoring Device into Spinal Cord, Percutaneous Approach	Spine - Other
00HV33Z	ICD-10	Insertion of Infusion Device into Spinal Cord, Percutaneous Approach	Spine - Other
00HV3MZ	ICD-10	Insertion of Neurostimulator Lead into Spinal Cord, Percutaneous Approach	Spine - Other
00HV42Z	ICD-10	Insertion of Monitoring Device into Spinal Cord, Percutaneous Endoscopic Approach	Spine - Other
00HV43Z	ICD-10	Insertion of Infusion Device into Spinal Cord, Percutaneous Endoscopic Approach	Spine - Other
00HV4MZ	ICD-10	Insertion of Neurostimulator Lead into Spinal Cord, Percutaneous Endoscopic Approach	Spine - Other
00JU0ZZ	ICD-10	Inspection of Spinal Canal, Open Approach	Spine - Other
00JU3ZZ	ICD-10	Inspection of Spinal Canal, Percutaneous Approach	Spine - Other
00JU4ZZ	ICD-10	Inspection of Spinal Canal, Percutaneous Endoscopic Approach	Spine - Other
00JV0ZZ	ICD-10	Inspection of Spinal Cord, Open Approach	Spine - Other
00JV3ZZ	ICD-10	Inspection of Spinal Cord, Percutaneous Approach	Spine - Other
00JV4ZZ	ICD-10	Inspection of Spinal Cord, Percutaneous Endoscopic Approach	Spine - Other
00N20ZZ	ICD-10	Release Dura Mater, Open Approach	Spine - Other
00N23ZZ	ICD-10	Release Dura Mater, Percutaneous Approach	Spine - Other
00N24ZZ	ICD-10	Release Dura Mater, Percutaneous Endoscopic Approach	Spine - Other
00NT0ZZ	ICD-10	Release Spinal Meninges, Open Approach	Spine - Other
00NT3ZZ	ICD-10	Release Spinal Meninges, Percutaneous Approach	Spine - Other
00NT4ZZ	ICD-10	Release Spinal Meninges, Percutaneous Endoscopic Approach	Spine - Other
00NW0ZZ	ICD-10	Release Cervical Spinal Cord, Open Approach	Spine - Other
00NW3ZZ	ICD-10	Release Cervical Spinal Cord, Percutaneous Approach	Spine - Other
00NW4ZZ	ICD-10	Release Cervical Spinal Cord, Percutaneous Endoscopic Approach	Spine - Other
00NX0ZZ	ICD-10	Release Thoracic Spinal Cord, Open Approach	Spine - Other
00NX3ZZ	ICD-10	Release Thoracic Spinal Cord, Percutaneous Approach	Spine - Other
00NX4ZZ	ICD-10	Release Thoracic Spinal Cord, Percutaneous Endoscopic Approach	Spine - Other
00NY0ZZ	ICD-10	Release Lumbar Spinal Cord, Open Approach	Spine - Other
00NY3ZZ	ICD-10	Release Lumbar Spinal Cord, Percutaneous Approach	Spine - Other
00NY4ZZ	ICD-10	Release Lumbar Spinal Cord, Percutaneous Endoscopic Approach	Spine - Other
00PU00Z	ICD-10	Removal of Drainage Device from Spinal Canal, Open Approach	Spine - Other
00PU02Z	ICD-10	Removal of Monitoring Device from Spinal Canal, Open Approach	Spine - Other
00PU03Z	ICD-10	Removal of Infusion Device from Spinal Canal, Open Approach	Spine - Other
00PU0JZ	ICD-10	Removal of Synthetic Substitute from Spinal Canal, Open Approach	Spine - Other
00PU0MZ	ICD-10	Removal of Neurostimulator Lead from Spinal Canal, Open Approach	Spine - Other
00PU30Z	ICD-10	Removal of Drainage Device from Spinal Canal, Percutaneous Approach	Spine - Other
00PU32Z	ICD-10	Removal of Monitoring Device from Spinal Canal, Percutaneous Approach	Spine - Other
00PU33Z	ICD-10	Removal of Infusion Device from Spinal Canal, Percutaneous Approach	Spine - Other
00PU3JZ	ICD-10	Removal of Synthetic Substitute from Spinal Canal, Percutaneous Approach	Spine - Other
00PU3MZ	ICD-10	Removal of Neurostimulator Lead from Spinal Canal, Percutaneous Approach	Spine - Other
00PU40Z	ICD-10	Removal of Drainage Device from Spinal Canal, Percutaneous Endoscopic Approach	Spine - Other
00PU42Z	ICD-10	Removal of Monitoring Device from Spinal Canal, Percutaneous Endoscopic Approach	Spine - Other
00PU43Z	ICD-10	Removal of Infusion Device from Spinal Canal, Percutaneous Endoscopic Approach	Spine - Other
00PU4JZ	ICD-10	Removal of Synthetic Substitute from Spinal Canal, Percutaneous Endoscopic Approach	Spine - Other
00PU4MZ	ICD-10	Removal of Neurostimulator Lead from Spinal Canal, Percutaneous Endoscopic Approach	Spine - Other
00PUX0Z	ICD-10	Removal of Drainage Device from Spinal Canal, External Approach	Spine - Other
00PUX3Z	ICD-10	Removal of Infusion Device from Spinal Canal, External Approach	Spine - Other
00PUXMZ	ICD-10	Removal of Neurostimulator Lead from Spinal Canal, External Approach	Spine - Other
00PV00Z	ICD-10	Removal of Drainage Device from Spinal Cord, Open Approach	Spine - Other
00PV02Z	ICD-10	Removal of Monitoring Device from Spinal Cord, Open Approach	Spine - Other
00PV03Z	ICD-10	Removal of Infusion Device from Spinal Cord, Open Approach	Spine - Other
00PV07Z	ICD-10	Removal of Autologous Tissue Substitute from Spinal Cord, Open Approach	Spine - Other
00PV0JZ	ICD-10	Removal of Synthetic Substitute from Spinal Cord, Open Approach	Spine - Other
00PV0KZ	ICD-10	Removal of Nonautologous Tissue Substitute from Spinal Cord, Open Approach	Spine - Other
00PV0MZ	ICD-10	Removal of Neurostimulator Lead from Spinal Cord, Open Approach	Spine - Other
00PV30Z	ICD-10	Removal of Drainage Device from Spinal Cord, Percutaneous Approach	Spine - Other
00PV32Z	ICD-10	Removal of Monitoring Device from Spinal Cord, Percutaneous Approach	Spine - Other
00PV33Z	ICD-10	Removal of Infusion Device from Spinal Cord, Percutaneous Approach	Spine - Other
00PV37Z	ICD-10	Removal of Autologous Tissue Substitute from Spinal Cord, Percutaneous Approach	Spine - Other
00PV3JZ	ICD-10	Removal of Synthetic Substitute from Spinal Cord, Percutaneous Approach	Spine - Other
00PV3KZ	ICD-10	Removal of Nonautologous Tissue Substitute from Spinal Cord, Percutaneous Approach	Spine - Other
00PV3MZ	ICD-10	Removal of Neurostimulator Lead from Spinal Cord, Percutaneous Approach	Spine - Other
00PV40Z	ICD-10	Removal of Drainage Device from Spinal Cord, Percutaneous Endoscopic Approach	Spine - Other
00PV42Z	ICD-10	Removal of Monitoring Device from Spinal Cord, Percutaneous Endoscopic Approach	Spine - Other
00PV43Z	ICD-10	Removal of Infusion Device from Spinal Cord, Percutaneous Endoscopic Approach	Spine - Other
00PV47Z	ICD-10	Removal of Autologous Tissue Substitute from Spinal Cord, Percutaneous Endoscopic Approach	Spine - Other
00PV4JZ	ICD-10	Removal of Synthetic Substitute from Spinal Cord, Percutaneous Endoscopic Approach	Spine - Other
00PV4KZ	ICD-10	Removal of Nonautologous Tissue Substitute from Spinal Cord, Percutaneous Endoscopic Approach	Spine - Other
00PV4MZ	ICD-10	Removal of Neurostimulator Lead from Spinal Cord, Percutaneous Endoscopic Approach	Spine - Other
00PVX0Z	ICD-10	Removal of Drainage Device from Spinal Cord, External Approach	Spine - Other
00PVX3Z	ICD-10	Removal of Infusion Device from Spinal Cord, External Approach	Spine - Other
00PVXMZ	ICD-10	Removal of Neurostimulator Lead from Spinal Cord, External Approach	Spine - Other
00Q20ZZ	ICD-10	Repair Dura Mater, Open Approach	Spine - Other
00Q23ZZ	ICD-10	Repair Dura Mater, Percutaneous Approach	Spine - Other
00Q24ZZ	ICD-10	Repair Dura Mater, Percutaneous Endoscopic Approach	Spine - Other
00QT0ZZ	ICD-10	Repair Spinal Meninges, Open Approach	Spine - Other
00QT3ZZ	ICD-10	Repair Spinal Meninges, Percutaneous Approach	Spine - Other
00QT4ZZ	ICD-10	Repair Spinal Meninges, Percutaneous Endoscopic Approach	Spine - Other
00QW0ZZ	ICD-10	Repair Cervical Spinal Cord, Open Approach	Spine - Other
00QW3ZZ	ICD-10	Repair Cervical Spinal Cord, Percutaneous Approach	Spine - Other
00QW4ZZ	ICD-10	Repair Cervical Spinal Cord, Percutaneous Endoscopic Approach	Spine - Other
00QX0ZZ	ICD-10	Repair Thoracic Spinal Cord, Open Approach	Spine - Other
00QX3ZZ	ICD-10	Repair Thoracic Spinal Cord, Percutaneous Approach	Spine - Other
00QX4ZZ	ICD-10	Repair Thoracic Spinal Cord, Percutaneous Endoscopic Approach	Spine - Other
00QY0ZZ	ICD-10	Repair Lumbar Spinal Cord, Open Approach	Spine - Other
00QY3ZZ	ICD-10	Repair Lumbar Spinal Cord, Percutaneous Approach	Spine - Other
00QY4ZZ	ICD-10	Repair Lumbar Spinal Cord, Percutaneous Endoscopic Approach	Spine - Other
00SW0ZZ	ICD-10	Reposition Cervical Spinal Cord, Open Approach	Spine - Other
00SW3ZZ	ICD-10	Reposition Cervical Spinal Cord, Percutaneous Approach	Spine - Other
00SW4ZZ	ICD-10	Reposition Cervical Spinal Cord, Percutaneous Endoscopic Approach	Spine - Other
00SX0ZZ	ICD-10	Reposition Thoracic Spinal Cord, Open Approach	Spine - Other
00SX3ZZ	ICD-10	Reposition Thoracic Spinal Cord, Percutaneous Approach	Spine - Other
00SX4ZZ	ICD-10	Reposition Thoracic Spinal Cord, Percutaneous Endoscopic Approach	Spine - Other
00SY0ZZ	ICD-10	Reposition Lumbar Spinal Cord, Open Approach	Spine - Other
00SY3ZZ	ICD-10	Reposition Lumbar Spinal Cord, Percutaneous Approach	Spine - Other
00SY4ZZ	ICD-10	Reposition Lumbar Spinal Cord, Percutaneous Endoscopic Approach	Spine - Other
00U207Z	ICD-10	Supplement Dura Mater with Autologous Tissue Substitute, Open Approach	Spine - Other
00U20JZ	ICD-10	Supplement Dura Mater with Synthetic Substitute, Open Approach	Spine - Other
00U20KZ	ICD-10	Supplement Dura Mater with Nonautologous Tissue Substitute, Open Approach	Spine - Other
00U237Z	ICD-10	Supplement Dura Mater with Autologous Tissue Substitute, Percutaneous Approach	Spine - Other
00U23JZ	ICD-10	Supplement Dura Mater with Synthetic Substitute, Percutaneous Approach	Spine - Other
00U23KZ	ICD-10	Supplement Dura Mater with Nonautologous Tissue Substitute, Percutaneous Approach	Spine - Other
00U247Z	ICD-10	Supplement Dura Mater with Autologous Tissue Substitute, Percutaneous Endoscopic Approach	Spine - Other
00U24JZ	ICD-10	Supplement Dura Mater with Synthetic Substitute, Percutaneous Endoscopic Approach	Spine - Other
00U24KZ	ICD-10	Supplement Dura Mater with Nonautologous Tissue Substitute, Percutaneous Endoscopic Approach	Spine - Other
00UT07Z	ICD-10	Supplement Spinal Meninges with Autologous Tissue Substitute, Open Approach	Spine - Other
00UT0JZ	ICD-10	Supplement Spinal Meninges with Synthetic Substitute, Open Approach	Spine - Other
00UT0KZ	ICD-10	Supplement Spinal Meninges with Nonautologous Tissue Substitute, Open Approach	Spine - Other
00UT37Z	ICD-10	Supplement Spinal Meninges with Autologous Tissue Substitute, Percutaneous Approach	Spine - Other
00UT3JZ	ICD-10	Supplement Spinal Meninges with Synthetic Substitute, Percutaneous Approach	Spine - Other
00UT3KZ	ICD-10	Supplement Spinal Meninges with Nonautologous Tissue Substitute, Percutaneous Approach	Spine - Other
00UT47Z	ICD-10	Supplement Spinal Meninges with Autologous Tissue Substitute, Percutaneous Endoscopic Approach	Spine - Other
00UT4JZ	ICD-10	Supplement Spinal Meninges with Synthetic Substitute, Percutaneous Endoscopic Approach	Spine - Other
00UT4KZ	ICD-10	Supplement Spinal Meninges with Nonautologous Tissue Substitute, Percutaneous Endoscopic Approach	Spine - Other
00WU00Z	ICD-10	Revision of Drainage Device in Spinal Canal, Open Approach	Spine - Other
00WU02Z	ICD-10	Revision of Monitoring Device in Spinal Canal, Open Approach	Spine - Other
00WU03Z	ICD-10	Revision of Infusion Device in Spinal Canal, Open Approach	Spine - Other
00WU0JZ	ICD-10	Revision of Synthetic Substitute in Spinal Canal, Open Approach	Spine - Other
00WU0MZ	ICD-10	Revision of Neurostimulator Lead in Spinal Canal, Open Approach	Spine - Other
00WU30Z	ICD-10	Revision of Drainage Device in Spinal Canal, Percutaneous Approach	Spine - Other
00WU32Z	ICD-10	Revision of Monitoring Device in Spinal Canal, Percutaneous Approach	Spine - Other
00WU33Z	ICD-10	Revision of Infusion Device in Spinal Canal, Percutaneous Approach	Spine - Other
00WU3JZ	ICD-10	Revision of Synthetic Substitute in Spinal Canal, Percutaneous Approach	Spine - Other
00WU3MZ	ICD-10	Revision of Neurostimulator Lead in Spinal Canal, Percutaneous Approach	Spine - Other
00WU40Z	ICD-10	Revision of Drainage Device in Spinal Canal, Percutaneous Endoscopic Approach	Spine - Other
00WU42Z	ICD-10	Revision of Monitoring Device in Spinal Canal, Percutaneous Endoscopic Approach	Spine - Other
00WU43Z	ICD-10	Revision of Infusion Device in Spinal Canal, Percutaneous Endoscopic Approach	Spine - Other
00WU4JZ	ICD-10	Revision of Synthetic Substitute in Spinal Canal, Percutaneous Endoscopic Approach	Spine - Other
00WU4MZ	ICD-10	Revision of Neurostimulator Lead in Spinal Canal, Percutaneous Endoscopic Approach	Spine - Other
00WUX0Z	ICD-10	Revision of Drainage Device in Spinal Canal, External Approach	Spine - Other
00WUX3Z	ICD-10	Revision of Infusion Device in Spinal Canal, External Approach	Spine - Other
00WUXJZ	ICD-10	Revision of Synthetic Substitute in Spinal Canal, External Approach	Spine - Other
00WUXMZ	ICD-10	Revision of Neurostimulator Lead in Spinal Canal, External Approach	Spine - Other
00WV00Z	ICD-10	Revision of Drainage Device in Spinal Cord, Open Approach	Spine - Other
00WV02Z	ICD-10	Revision of Monitoring Device in Spinal Cord, Open Approach	Spine - Other
00WV03Z	ICD-10	Revision of Infusion Device in Spinal Cord, Open Approach	Spine - Other
00WV07Z	ICD-10	Revision of Autologous Tissue Substitute in Spinal Cord, Open Approach	Spine - Other
00WV0JZ	ICD-10	Revision of Synthetic Substitute in Spinal Cord, Open Approach	Spine - Other
00WV0KZ	ICD-10	Revision of Nonautologous Tissue Substitute in Spinal Cord, Open Approach	Spine - Other
00WV0MZ	ICD-10	Revision of Neurostimulator Lead in Spinal Cord, Open Approach	Spine - Other
00WV30Z	ICD-10	Revision of Drainage Device in Spinal Cord, Percutaneous Approach	Spine - Other
00WV32Z	ICD-10	Revision of Monitoring Device in Spinal Cord, Percutaneous Approach	Spine - Other
00WV33Z	ICD-10	Revision of Infusion Device in Spinal Cord, Percutaneous Approach	Spine - Other
00WV37Z	ICD-10	Revision of Autologous Tissue Substitute in Spinal Cord, Percutaneous Approach	Spine - Other
00WV3JZ	ICD-10	Revision of Synthetic Substitute in Spinal Cord, Percutaneous Approach	Spine - Other
00WV3KZ	ICD-10	Revision of Nonautologous Tissue Substitute in Spinal Cord, Percutaneous Approach	Spine - Other
00WV3MZ	ICD-10	Revision of Neurostimulator Lead in Spinal Cord, Percutaneous Approach	Spine - Other
00WV40Z	ICD-10	Revision of Drainage Device in Spinal Cord, Percutaneous Endoscopic Approach	Spine - Other
00WV42Z	ICD-10	Revision of Monitoring Device in Spinal Cord, Percutaneous Endoscopic Approach	Spine - Other
00WV43Z	ICD-10	Revision of Infusion Device in Spinal Cord, Percutaneous Endoscopic Approach	Spine - Other
00WV47Z	ICD-10	Revision of Autologous Tissue Substitute in Spinal Cord, Percutaneous Endoscopic Approach	Spine - Other
00WV4JZ	ICD-10	Revision of Synthetic Substitute in Spinal Cord, Percutaneous Endoscopic Approach	Spine - Other
00WV4KZ	ICD-10	Revision of Nonautologous Tissue Substitute in Spinal Cord, Percutaneous Endoscopic Approach	Spine - Other
00WV4MZ	ICD-10	Revision of Neurostimulator Lead in Spinal Cord, Percutaneous Endoscopic Approach	Spine - Other
00WVX0Z	ICD-10	Revision of Drainage Device in Spinal Cord, External Approach	Spine - Other
00WVX3Z	ICD-10	Revision of Infusion Device in Spinal Cord, External Approach	Spine - Other
00WVX7Z	ICD-10	Revision of Autologous Tissue Substitute in Spinal Cord, External Approach	Spine - Other
00WVXJZ	ICD-10	Revision of Synthetic Substitute in Spinal Cord, External Approach	Spine - Other
00WVXKZ	ICD-10	Revision of Nonautologous Tissue Substitute in Spinal Cord, External Approach	Spine - Other
00WVXMZ	ICD-10	Revision of Neurostimulator Lead in Spinal Cord, External Approach	Spine - Other
01500ZZ	ICD-10	Destruction of Cervical Plexus, Open Approach	Spine - Other
01503ZZ	ICD-10	Destruction of Cervical Plexus, Percutaneous Approach	Spine - Other
01504ZZ	ICD-10	Destruction of Cervical Plexus, Percutaneous Endoscopic Approach	Spine - Other
01510ZZ	ICD-10	Destruction of Cervical Nerve, Open Approach	Spine - Other
01513ZZ	ICD-10	Destruction of Cervical Nerve, Percutaneous Approach	Spine - Other
01514ZZ	ICD-10	Destruction of Cervical Nerve, Percutaneous Endoscopic Approach	Spine - Other
01580ZZ	ICD-10	Destruction of Thoracic Nerve, Open Approach	Spine - Other
01583ZZ	ICD-10	Destruction of Thoracic Nerve, Percutaneous Approach	Spine - Other
01584ZZ	ICD-10	Destruction of Thoracic Nerve, Percutaneous Endoscopic Approach	Spine - Other
01590ZZ	ICD-10	Destruction of Lumbar Plexus, Open Approach	Spine - Other
01593ZZ	ICD-10	Destruction of Lumbar Plexus, Percutaneous Approach	Spine - Other
01594ZZ	ICD-10	Destruction of Lumbar Plexus, Percutaneous Endoscopic Approach	Spine - Other
015A0ZZ	ICD-10	Destruction of Lumbosacral Plexus, Open Approach	Spine - Other
015A3ZZ	ICD-10	Destruction of Lumbosacral Plexus, Percutaneous Approach	Spine - Other
015A4ZZ	ICD-10	Destruction of Lumbosacral Plexus, Percutaneous Endoscopic Approach	Spine - Other
015B0ZZ	ICD-10	Destruction of Lumbar Nerve, Open Approach	Spine - Other
015B3ZZ	ICD-10	Destruction of Lumbar Nerve, Percutaneous Approach	Spine - Other
015B4ZZ	ICD-10	Destruction of Lumbar Nerve, Percutaneous Endoscopic Approach	Spine - Other
015F0ZZ	ICD-10	Destruction of Sciatic Nerve, Open Approach	Spine - Other
015F3ZZ	ICD-10	Destruction of Sciatic Nerve, Percutaneous Approach	Spine - Other
015F4ZZ	ICD-10	Destruction of Sciatic Nerve, Percutaneous Endoscopic Approach	Spine - Other
015L0ZZ	ICD-10	Destruction of Thoracic Sympathetic Nerve, Open Approach	Spine - Other
015L3ZZ	ICD-10	Destruction of Thoracic Sympathetic Nerve, Percutaneous Approach	Spine - Other
015L4ZZ	ICD-10	Destruction of Thoracic Sympathetic Nerve, Percutaneous Endoscopic Approach	Spine - Other
015N0ZZ	ICD-10	Destruction of Lumbar Sympathetic Nerve, Open Approach	Spine - Other
015N3ZZ	ICD-10	Destruction of Lumbar Sympathetic Nerve, Percutaneous Approach	Spine - Other
015N4ZZ	ICD-10	Destruction of Lumbar Sympathetic Nerve, Percutaneous Endoscopic Approach	Spine - Other
015P0ZZ	ICD-10	Destruction of Sacral Sympathetic Nerve, Open Approach	Spine - Other
015P3ZZ	ICD-10	Destruction of Sacral Sympathetic Nerve, Percutaneous Approach	Spine - Other
015P4ZZ	ICD-10	Destruction of Sacral Sympathetic Nerve, Percutaneous Endoscopic Approach	Spine - Other
015Q0ZZ	ICD-10	Destruction of Sacral Plexus, Open Approach	Spine - Other
015Q3ZZ	ICD-10	Destruction of Sacral Plexus, Percutaneous Approach	Spine - Other
015Q4ZZ	ICD-10	Destruction of Sacral Plexus, Percutaneous Endoscopic Approach	Spine - Other
015R0ZZ	ICD-10	Destruction of Sacral Nerve, Open Approach	Spine - Other
015R3ZZ	ICD-10	Destruction of Sacral Nerve, Percutaneous Approach	Spine - Other
015R4ZZ	ICD-10	Destruction of Sacral Nerve, Percutaneous Endoscopic Approach	Spine - Other
01800ZZ	ICD-10	Division of Cervical Plexus, Open Approach	Spine - Other
01803ZZ	ICD-10	Division of Cervical Plexus, Percutaneous Approach	Spine - Other
01804ZZ	ICD-10	Division of Cervical Plexus, Percutaneous Endoscopic Approach	Spine - Other
01810ZZ	ICD-10	Division of Cervical Nerve, Open Approach	Spine - Other
01813ZZ	ICD-10	Division of Cervical Nerve, Percutaneous Approach	Spine - Other
01814ZZ	ICD-10	Division of Cervical Nerve, Percutaneous Endoscopic Approach	Spine - Other
01880ZZ	ICD-10	Division of Thoracic Nerve, Open Approach	Spine - Other
01883ZZ	ICD-10	Division of Thoracic Nerve, Percutaneous Approach	Spine - Other
01884ZZ	ICD-10	Division of Thoracic Nerve, Percutaneous Endoscopic Approach	Spine - Other
01890ZZ	ICD-10	Division of Lumbar Plexus, Open Approach	Spine - Other
01893ZZ	ICD-10	Division of Lumbar Plexus, Percutaneous Approach	Spine - Other
01894ZZ	ICD-10	Division of Lumbar Plexus, Percutaneous Endoscopic Approach	Spine - Other
018A0ZZ	ICD-10	Division of Lumbosacral Plexus, Open Approach	Spine - Other
018A3ZZ	ICD-10	Division of Lumbosacral Plexus, Percutaneous Approach	Spine - Other
018A4ZZ	ICD-10	Division of Lumbosacral Plexus, Percutaneous Endoscopic Approach	Spine - Other
018B0ZZ	ICD-10	Division of Lumbar Nerve, Open Approach	Spine - Other
018B3ZZ	ICD-10	Division of Lumbar Nerve, Percutaneous Approach	Spine - Other
018B4ZZ	ICD-10	Division of Lumbar Nerve, Percutaneous Endoscopic Approach	Spine - Other
018F0ZZ	ICD-10	Division of Sciatic Nerve, Open Approach	Spine - Other
018F3ZZ	ICD-10	Division of Sciatic Nerve, Percutaneous Approach	Spine - Other
018F4ZZ	ICD-10	Division of Sciatic Nerve, Percutaneous Endoscopic Approach	Spine - Other
018L0ZZ	ICD-10	Division of Thoracic Sympathetic Nerve, Open Approach	Spine - Other
018L3ZZ	ICD-10	Division of Thoracic Sympathetic Nerve, Percutaneous Approach	Spine - Other
018L4ZZ	ICD-10	Division of Thoracic Sympathetic Nerve, Percutaneous Endoscopic Approach	Spine - Other
018N0ZZ	ICD-10	Division of Lumbar Sympathetic Nerve, Open Approach	Spine - Other
018N3ZZ	ICD-10	Division of Lumbar Sympathetic Nerve, Percutaneous Approach	Spine - Other
018N4ZZ	ICD-10	Division of Lumbar Sympathetic Nerve, Percutaneous Endoscopic Approach	Spine - Other
018P0ZZ	ICD-10	Division of Sacral Sympathetic Nerve, Open Approach	Spine - Other
018P3ZZ	ICD-10	Division of Sacral Sympathetic Nerve, Percutaneous Approach	Spine - Other
018P4ZZ	ICD-10	Division of Sacral Sympathetic Nerve, Percutaneous Endoscopic Approach	Spine - Other
018Q0ZZ	ICD-10	Division of Sacral Plexus, Open Approach	Spine - Other
018Q3ZZ	ICD-10	Division of Sacral Plexus, Percutaneous Approach	Spine - Other
018Q4ZZ	ICD-10	Division of Sacral Plexus, Percutaneous Endoscopic Approach	Spine - Other
018R0ZZ	ICD-10	Division of Sacral Nerve, Open Approach	Spine - Other
018R3ZZ	ICD-10	Division of Sacral Nerve, Percutaneous Approach	Spine - Other
018R4ZZ	ICD-10	Division of Sacral Nerve, Percutaneous Endoscopic Approach	Spine - Other
019000Z	ICD-10	Drainage of Cervical Plexus with Drainage Device, Open Approach	Spine - Other
01900ZX	ICD-10	Drainage of Cervical Plexus, Open Approach, Diagnostic	Spine - Other
01900ZZ	ICD-10	Drainage of Cervical Plexus, Open Approach	Spine - Other
019030Z	ICD-10	Drainage of Cervical Plexus with Drainage Device, Percutaneous Approach	Spine - Other
01903ZZ	ICD-10	Drainage of Cervical Plexus, Percutaneous Approach	Spine - Other
019040Z	ICD-10	Drainage of Cervical Plexus with Drainage Device, Percutaneous Endoscopic Approach	Spine - Other
01904ZZ	ICD-10	Drainage of Cervical Plexus, Percutaneous Endoscopic Approach	Spine - Other
019100Z	ICD-10	Drainage of Cervical Nerve with Drainage Device, Open Approach	Spine - Other
01910ZX	ICD-10	Drainage of Cervical Nerve, Open Approach, Diagnostic	Spine - Other
01910ZZ	ICD-10	Drainage of Cervical Nerve, Open Approach	Spine - Other
019130Z	ICD-10	Drainage of Cervical Nerve with Drainage Device, Percutaneous Approach	Spine - Other
01913ZZ	ICD-10	Drainage of Cervical Nerve, Percutaneous Approach	Spine - Other
019140Z	ICD-10	Drainage of Cervical Nerve with Drainage Device, Percutaneous Endoscopic Approach	Spine - Other
01914ZZ	ICD-10	Drainage of Cervical Nerve, Percutaneous Endoscopic Approach	Spine - Other
019800Z	ICD-10	Drainage of Thoracic Nerve with Drainage Device, Open Approach	Spine - Other
01980ZX	ICD-10	Drainage of Thoracic Nerve, Open Approach, Diagnostic	Spine - Other
01980ZZ	ICD-10	Drainage of Thoracic Nerve, Open Approach	Spine - Other
019830Z	ICD-10	Drainage of Thoracic Nerve with Drainage Device, Percutaneous Approach	Spine - Other
01983ZZ	ICD-10	Drainage of Thoracic Nerve, Percutaneous Approach	Spine - Other
019840Z	ICD-10	Drainage of Thoracic Nerve with Drainage Device, Percutaneous Endoscopic Approach	Spine - Other
01984ZZ	ICD-10	Drainage of Thoracic Nerve, Percutaneous Endoscopic Approach	Spine - Other
019900Z	ICD-10	Drainage of Lumbar Plexus with Drainage Device, Open Approach	Spine - Other
01990ZX	ICD-10	Drainage of Lumbar Plexus, Open Approach, Diagnostic	Spine - Other
01990ZZ	ICD-10	Drainage of Lumbar Plexus, Open Approach	Spine - Other
019930Z	ICD-10	Drainage of Lumbar Plexus with Drainage Device, Percutaneous Approach	Spine - Other
01993ZZ	ICD-10	Drainage of Lumbar Plexus, Percutaneous Approach	Spine - Other
019940Z	ICD-10	Drainage of Lumbar Plexus with Drainage Device, Percutaneous Endoscopic Approach	Spine - Other
01994ZZ	ICD-10	Drainage of Lumbar Plexus, Percutaneous Endoscopic Approach	Spine - Other
019A00Z	ICD-10	Drainage of Lumbosacral Plexus with Drainage Device, Open Approach	Spine - Other
019A0ZX	ICD-10	Drainage of Lumbosacral Plexus, Open Approach, Diagnostic	Spine - Other
019A0ZZ	ICD-10	Drainage of Lumbosacral Plexus, Open Approach	Spine - Other
019A30Z	ICD-10	Drainage of Lumbosacral Plexus with Drainage Device, Percutaneous Approach	Spine - Other
019A3ZZ	ICD-10	Drainage of Lumbosacral Plexus, Percutaneous Approach	Spine - Other
019A40Z	ICD-10	Drainage of Lumbosacral Plexus with Drainage Device, Percutaneous Endoscopic Approach	Spine - Other
019A4ZZ	ICD-10	Drainage of Lumbosacral Plexus, Percutaneous Endoscopic Approach	Spine - Other
019B00Z	ICD-10	Drainage of Lumbar Nerve with Drainage Device, Open Approach	Spine - Other
019B0ZX	ICD-10	Drainage of Lumbar Nerve, Open Approach, Diagnostic	Spine - Other
019B0ZZ	ICD-10	Drainage of Lumbar Nerve, Open Approach	Spine - Other
019B30Z	ICD-10	Drainage of Lumbar Nerve with Drainage Device, Percutaneous Approach	Spine - Other
019B3ZZ	ICD-10	Drainage of Lumbar Nerve, Percutaneous Approach	Spine - Other
019B40Z	ICD-10	Drainage of Lumbar Nerve with Drainage Device, Percutaneous Endoscopic Approach	Spine - Other
019B4ZZ	ICD-10	Drainage of Lumbar Nerve, Percutaneous Endoscopic Approach	Spine - Other
019F00Z	ICD-10	Drainage of Sciatic Nerve with Drainage Device, Open Approach	Spine - Other
019F0ZX	ICD-10	Drainage of Sciatic Nerve, Open Approach, Diagnostic	Spine - Other
019F0ZZ	ICD-10	Drainage of Sciatic Nerve, Open Approach	Spine - Other
019F30Z	ICD-10	Drainage of Sciatic Nerve with Drainage Device, Percutaneous Approach	Spine - Other
019F3ZZ	ICD-10	Drainage of Sciatic Nerve, Percutaneous Approach	Spine - Other
019F40Z	ICD-10	Drainage of Sciatic Nerve with Drainage Device, Percutaneous Endoscopic Approach	Spine - Other
019F4ZZ	ICD-10	Drainage of Sciatic Nerve, Percutaneous Endoscopic Approach	Spine - Other
019L00Z	ICD-10	Drainage of Thoracic Sympathetic Nerve with Drainage Device, Open Approach	Spine - Other
019L0ZX	ICD-10	Drainage of Thoracic Sympathetic Nerve, Open Approach, Diagnostic	Spine - Other
019L0ZZ	ICD-10	Drainage of Thoracic Sympathetic Nerve, Open Approach	Spine - Other
019L30Z	ICD-10	Drainage of Thoracic Sympathetic Nerve with Drainage Device, Percutaneous Approach	Spine - Other
019L3ZZ	ICD-10	Drainage of Thoracic Sympathetic Nerve, Percutaneous Approach	Spine - Other
019L40Z	ICD-10	Drainage of Thoracic Sympathetic Nerve with Drainage Device, Percutaneous Endoscopic Approach	Spine - Other
019L4ZZ	ICD-10	Drainage of Thoracic Sympathetic Nerve, Percutaneous Endoscopic Approach	Spine - Other
019N00Z	ICD-10	Drainage of Lumbar Sympathetic Nerve with Drainage Device, Open Approach	Spine - Other
019N0ZX	ICD-10	Drainage of Lumbar Sympathetic Nerve, Open Approach, Diagnostic	Spine - Other
019N0ZZ	ICD-10	Drainage of Lumbar Sympathetic Nerve, Open Approach	Spine - Other
019N30Z	ICD-10	Drainage of Lumbar Sympathetic Nerve with Drainage Device, Percutaneous Approach	Spine - Other
019N3ZZ	ICD-10	Drainage of Lumbar Sympathetic Nerve, Percutaneous Approach	Spine - Other
019N40Z	ICD-10	Drainage of Lumbar Sympathetic Nerve with Drainage Device, Percutaneous Endoscopic Approach	Spine - Other
019N4ZZ	ICD-10	Drainage of Lumbar Sympathetic Nerve, Percutaneous Endoscopic Approach	Spine - Other
019P00Z	ICD-10	Drainage of Sacral Sympathetic Nerve with Drainage Device, Open Approach	Spine - Other
019P0ZX	ICD-10	Drainage of Sacral Sympathetic Nerve, Open Approach, Diagnostic	Spine - Other
019P0ZZ	ICD-10	Drainage of Sacral Sympathetic Nerve, Open Approach	Spine - Other
019P30Z	ICD-10	Drainage of Sacral Sympathetic Nerve with Drainage Device, Percutaneous Approach	Spine - Other
019P3ZZ	ICD-10	Drainage of Sacral Sympathetic Nerve, Percutaneous Approach	Spine - Other
019P40Z	ICD-10	Drainage of Sacral Sympathetic Nerve with Drainage Device, Percutaneous Endoscopic Approach	Spine - Other
019P4ZZ	ICD-10	Drainage of Sacral Sympathetic Nerve, Percutaneous Endoscopic Approach	Spine - Other
019Q00Z	ICD-10	Drainage of Sacral Plexus with Drainage Device, Open Approach	Spine - Other
019Q0ZX	ICD-10	Drainage of Sacral Plexus, Open Approach, Diagnostic	Spine - Other
019Q0ZZ	ICD-10	Drainage of Sacral Plexus, Open Approach	Spine - Other
019Q30Z	ICD-10	Drainage of Sacral Plexus with Drainage Device, Percutaneous Approach	Spine - Other
019Q3ZZ	ICD-10	Drainage of Sacral Plexus, Percutaneous Approach	Spine - Other
019Q40Z	ICD-10	Drainage of Sacral Plexus with Drainage Device, Percutaneous Endoscopic Approach	Spine - Other
019Q4ZZ	ICD-10	Drainage of Sacral Plexus, Percutaneous Endoscopic Approach	Spine - Other
019R00Z	ICD-10	Drainage of Sacral Nerve with Drainage Device, Open Approach	Spine - Other
019R0ZX	ICD-10	Drainage of Sacral Nerve, Open Approach, Diagnostic	Spine - Other
019R0ZZ	ICD-10	Drainage of Sacral Nerve, Open Approach	Spine - Other
019R30Z	ICD-10	Drainage of Sacral Nerve with Drainage Device, Percutaneous Approach	Spine - Other
019R3ZZ	ICD-10	Drainage of Sacral Nerve, Percutaneous Approach	Spine - Other
019R40Z	ICD-10	Drainage of Sacral Nerve with Drainage Device, Percutaneous Endoscopic Approach	Spine - Other
019R4ZZ	ICD-10	Drainage of Sacral Nerve, Percutaneous Endoscopic Approach	Spine - Other
01B00ZX	ICD-10	Excision of Cervical Plexus, Open Approach, Diagnostic	Spine - Other
01B00ZZ	ICD-10	Excision of Cervical Plexus, Open Approach	Spine - Other
01B03ZZ	ICD-10	Excision of Cervical Plexus, Percutaneous Approach	Spine - Other
01B04ZZ	ICD-10	Excision of Cervical Plexus, Percutaneous Endoscopic Approach	Spine - Other
01B10ZX	ICD-10	Excision of Cervical Nerve, Open Approach, Diagnostic	Spine - Other
01B10ZZ	ICD-10	Excision of Cervical Nerve, Open Approach	Spine - Other
01B13ZZ	ICD-10	Excision of Cervical Nerve, Percutaneous Approach	Spine - Other
01B14ZZ	ICD-10	Excision of Cervical Nerve, Percutaneous Endoscopic Approach	Spine - Other
01B80ZX	ICD-10	Excision of Thoracic Nerve, Open Approach, Diagnostic	Spine - Other
01B80ZZ	ICD-10	Excision of Thoracic Nerve, Open Approach	Spine - Other
01B83ZZ	ICD-10	Excision of Thoracic Nerve, Percutaneous Approach	Spine - Other
01B84ZZ	ICD-10	Excision of Thoracic Nerve, Percutaneous Endoscopic Approach	Spine - Other
01B90ZX	ICD-10	Excision of Lumbar Plexus, Open Approach, Diagnostic	Spine - Other
01B90ZZ	ICD-10	Excision of Lumbar Plexus, Open Approach	Spine - Other
01B93ZZ	ICD-10	Excision of Lumbar Plexus, Percutaneous Approach	Spine - Other
01B94ZZ	ICD-10	Excision of Lumbar Plexus, Percutaneous Endoscopic Approach	Spine - Other
01BA0ZX	ICD-10	Excision of Lumbosacral Plexus, Open Approach, Diagnostic	Spine - Other
01BA0ZZ	ICD-10	Excision of Lumbosacral Plexus, Open Approach	Spine - Other
01BA3ZZ	ICD-10	Excision of Lumbosacral Plexus, Percutaneous Approach	Spine - Other
01BA4ZZ	ICD-10	Excision of Lumbosacral Plexus, Percutaneous Endoscopic Approach	Spine - Other
01BB0ZX	ICD-10	Excision of Lumbar Nerve, Open Approach, Diagnostic	Spine - Other
01BB0ZZ	ICD-10	Excision of Lumbar Nerve, Open Approach	Spine - Other
01BB3ZZ	ICD-10	Excision of Lumbar Nerve, Percutaneous Approach	Spine - Other
01BB4ZZ	ICD-10	Excision of Lumbar Nerve, Percutaneous Endoscopic Approach	Spine - Other
01BF0ZX	ICD-10	Excision of Sciatic Nerve, Open Approach, Diagnostic	Spine - Other
01BF0ZZ	ICD-10	Excision of Sciatic Nerve, Open Approach	Spine - Other
01BF3ZZ	ICD-10	Excision of Sciatic Nerve, Percutaneous Approach	Spine - Other
01BF4ZZ	ICD-10	Excision of Sciatic Nerve, Percutaneous Endoscopic Approach	Spine - Other
01BL0ZX	ICD-10	Excision of Thoracic Sympathetic Nerve, Open Approach, Diagnostic	Spine - Other
01BL0ZZ	ICD-10	Excision of Thoracic Sympathetic Nerve, Open Approach	Spine - Other
01BL3ZZ	ICD-10	Excision of Thoracic Sympathetic Nerve, Percutaneous Approach	Spine - Other
01BL4ZZ	ICD-10	Excision of Thoracic Sympathetic Nerve, Percutaneous Endoscopic Approach	Spine - Other
01BN0ZX	ICD-10	Excision of Lumbar Sympathetic Nerve, Open Approach, Diagnostic	Spine - Other
01BN0ZZ	ICD-10	Excision of Lumbar Sympathetic Nerve, Open Approach	Spine - Other
01BN3ZZ	ICD-10	Excision of Lumbar Sympathetic Nerve, Percutaneous Approach	Spine - Other
01BN4ZZ	ICD-10	Excision of Lumbar Sympathetic Nerve, Percutaneous Endoscopic Approach	Spine - Other
01BP0ZX	ICD-10	Excision of Sacral Sympathetic Nerve, Open Approach, Diagnostic	Spine - Other
01BP0ZZ	ICD-10	Excision of Sacral Sympathetic Nerve, Open Approach	Spine - Other
01BP3ZZ	ICD-10	Excision of Sacral Sympathetic Nerve, Percutaneous Approach	Spine - Other
01BP4ZZ	ICD-10	Excision of Sacral Sympathetic Nerve, Percutaneous Endoscopic Approach	Spine - Other
01BQ0ZX	ICD-10	Excision of Sacral Plexus, Open Approach, Diagnostic	Spine - Other
01BQ0ZZ	ICD-10	Excision of Sacral Plexus, Open Approach	Spine - Other
01BQ3ZZ	ICD-10	Excision of Sacral Plexus, Percutaneous Approach	Spine - Other
01BQ4ZZ	ICD-10	Excision of Sacral Plexus, Percutaneous Endoscopic Approach	Spine - Other
01BR0ZX	ICD-10	Excision of Sacral Nerve, Open Approach, Diagnostic	Spine - Other
01BR0ZZ	ICD-10	Excision of Sacral Nerve, Open Approach	Spine - Other
01BR3ZZ	ICD-10	Excision of Sacral Nerve, Percutaneous Approach	Spine - Other
01BR4ZZ	ICD-10	Excision of Sacral Nerve, Percutaneous Endoscopic Approach	Spine - Other
01C00ZZ	ICD-10	Extirpation of Matter from Cervical Plexus, Open Approach	Spine - Other
01C03ZZ	ICD-10	Extirpation of Matter from Cervical Plexus, Percutaneous Approach	Spine - Other
01C04ZZ	ICD-10	Extirpation of Matter from Cervical Plexus, Percutaneous Endoscopic Approach	Spine - Other
01C10ZZ	ICD-10	Extirpation of Matter from Cervical Nerve, Open Approach	Spine - Other
01C13ZZ	ICD-10	Extirpation of Matter from Cervical Nerve, Percutaneous Approach	Spine - Other
01C14ZZ	ICD-10	Extirpation of Matter from Cervical Nerve, Percutaneous Endoscopic Approach	Spine - Other
01C80ZZ	ICD-10	Extirpation of Matter from Thoracic Nerve, Open Approach	Spine - Other
01C83ZZ	ICD-10	Extirpation of Matter from Thoracic Nerve, Percutaneous Approach	Spine - Other
01C84ZZ	ICD-10	Extirpation of Matter from Thoracic Nerve, Percutaneous Endoscopic Approach	Spine - Other
01C90ZZ	ICD-10	Extirpation of Matter from Lumbar Plexus, Open Approach	Spine - Other
01C93ZZ	ICD-10	Extirpation of Matter from Lumbar Plexus, Percutaneous Approach	Spine - Other
01C94ZZ	ICD-10	Extirpation of Matter from Lumbar Plexus, Percutaneous Endoscopic Approach	Spine - Other
01CA0ZZ	ICD-10	Extirpation of Matter from Lumbosacral Plexus, Open Approach	Spine - Other
01CA3ZZ	ICD-10	Extirpation of Matter from Lumbosacral Plexus, Percutaneous Approach	Spine - Other
01CA4ZZ	ICD-10	Extirpation of Matter from Lumbosacral Plexus, Percutaneous Endoscopic Approach	Spine - Other
01CB0ZZ	ICD-10	Extirpation of Matter from Lumbar Nerve, Open Approach	Spine - Other
01CB3ZZ	ICD-10	Extirpation of Matter from Lumbar Nerve, Percutaneous Approach	Spine - Other
01CB4ZZ	ICD-10	Extirpation of Matter from Lumbar Nerve, Percutaneous Endoscopic Approach	Spine - Other
01CF0ZZ	ICD-10	Extirpation of Matter from Sciatic Nerve, Open Approach	Spine - Other
01CF3ZZ	ICD-10	Extirpation of Matter from Sciatic Nerve, Percutaneous Approach	Spine - Other
01CF4ZZ	ICD-10	Extirpation of Matter from Sciatic Nerve, Percutaneous Endoscopic Approach	Spine - Other
01CL0ZZ	ICD-10	Extirpation of Matter from Thoracic Sympathetic Nerve, Open Approach	Spine - Other
01CL3ZZ	ICD-10	Extirpation of Matter from Thoracic Sympathetic Nerve, Percutaneous Approach	Spine - Other
01CL4ZZ	ICD-10	Extirpation of Matter from Thoracic Sympathetic Nerve, Percutaneous Endoscopic Approach	Spine - Other
01CN0ZZ	ICD-10	Extirpation of Matter from Lumbar Sympathetic Nerve, Open Approach	Spine - Other
01CN3ZZ	ICD-10	Extirpation of Matter from Lumbar Sympathetic Nerve, Percutaneous Approach	Spine - Other
01CN4ZZ	ICD-10	Extirpation of Matter from Lumbar Sympathetic Nerve, Percutaneous Endoscopic Approach	Spine - Other
01CP0ZZ	ICD-10	Extirpation of Matter from Sacral Sympathetic Nerve, Open Approach	Spine - Other
01CP3ZZ	ICD-10	Extirpation of Matter from Sacral Sympathetic Nerve, Percutaneous Approach	Spine - Other
01CP4ZZ	ICD-10	Extirpation of Matter from Sacral Sympathetic Nerve, Percutaneous Endoscopic Approach	Spine - Other
01CQ0ZZ	ICD-10	Extirpation of Matter from Sacral Plexus, Open Approach	Spine - Other
01CQ3ZZ	ICD-10	Extirpation of Matter from Sacral Plexus, Percutaneous Approach	Spine - Other
01CQ4ZZ	ICD-10	Extirpation of Matter from Sacral Plexus, Percutaneous Endoscopic Approach	Spine - Other
01CR0ZZ	ICD-10	Extirpation of Matter from Sacral Nerve, Open Approach	Spine - Other
01CR3ZZ	ICD-10	Extirpation of Matter from Sacral Nerve, Percutaneous Approach	Spine - Other
01CR4ZZ	ICD-10	Extirpation of Matter from Sacral Nerve, Percutaneous Endoscopic Approach	Spine - Other
01D00ZZ	ICD-10	Extraction of Cervical Plexus, Open Approach	Spine - Other
01D03ZZ	ICD-10	Extraction of Cervical Plexus, Percutaneous Approach	Spine - Other
01D04ZZ	ICD-10	Extraction of Cervical Plexus, Percutaneous Endoscopic Approach	Spine - Other
01D10ZZ	ICD-10	Extraction of Cervical Nerve, Open Approach	Spine - Other
01D13ZZ	ICD-10	Extraction of Cervical Nerve, Percutaneous Approach	Spine - Other
01D14ZZ	ICD-10	Extraction of Cervical Nerve, Percutaneous Endoscopic Approach	Spine - Other
01D80ZZ	ICD-10	Extraction of Thoracic Nerve, Open Approach	Spine - Other
01D83ZZ	ICD-10	Extraction of Thoracic Nerve, Percutaneous Approach	Spine - Other
01D84ZZ	ICD-10	Extraction of Thoracic Nerve, Percutaneous Endoscopic Approach	Spine - Other
01D90ZZ	ICD-10	Extraction of Lumbar Plexus, Open Approach	Spine - Other
01D93ZZ	ICD-10	Extraction of Lumbar Plexus, Percutaneous Approach	Spine - Other
01D94ZZ	ICD-10	Extraction of Lumbar Plexus, Percutaneous Endoscopic Approach	Spine - Other
01DA0ZZ	ICD-10	Extraction of Lumbosacral Plexus, Open Approach	Spine - Other
01DA3ZZ	ICD-10	Extraction of Lumbosacral Plexus, Percutaneous Approach	Spine - Other
01DA4ZZ	ICD-10	Extraction of Lumbosacral Plexus, Percutaneous Endoscopic Approach	Spine - Other
01DB0ZZ	ICD-10	Extraction of Lumbar Nerve, Open Approach	Spine - Other
01DB3ZZ	ICD-10	Extraction of Lumbar Nerve, Percutaneous Approach	Spine - Other
01DB4ZZ	ICD-10	Extraction of Lumbar Nerve, Percutaneous Endoscopic Approach	Spine - Other
01DF0ZZ	ICD-10	Extraction of Sciatic Nerve, Open Approach	Spine - Other
01DF3ZZ	ICD-10	Extraction of Sciatic Nerve, Percutaneous Approach	Spine - Other
01DF4ZZ	ICD-10	Extraction of Sciatic Nerve, Percutaneous Endoscopic Approach	Spine - Other
01DL0ZZ	ICD-10	Extraction of Thoracic Sympathetic Nerve, Open Approach	Spine - Other
01DL3ZZ	ICD-10	Extraction of Thoracic Sympathetic Nerve, Percutaneous Approach	Spine - Other
01DL4ZZ	ICD-10	Extraction of Thoracic Sympathetic Nerve, Percutaneous Endoscopic Approach	Spine - Other
01DN0ZZ	ICD-10	Extraction of Lumbar Sympathetic Nerve, Open Approach	Spine - Other
01DN3ZZ	ICD-10	Extraction of Lumbar Sympathetic Nerve, Percutaneous Approach	Spine - Other
01DN4ZZ	ICD-10	Extraction of Lumbar Sympathetic Nerve, Percutaneous Endoscopic Approach	Spine - Other
01DP0ZZ	ICD-10	Extraction of Sacral Sympathetic Nerve, Open Approach	Spine - Other
01DP3ZZ	ICD-10	Extraction of Sacral Sympathetic Nerve, Percutaneous Approach	Spine - Other
01DP4ZZ	ICD-10	Extraction of Sacral Sympathetic Nerve, Percutaneous Endoscopic Approach	Spine - Other
01DQ0ZZ	ICD-10	Extraction of Sacral Plexus, Open Approach	Spine - Other
01DQ3ZZ	ICD-10	Extraction of Sacral Plexus, Percutaneous Approach	Spine - Other
01DQ4ZZ	ICD-10	Extraction of Sacral Plexus, Percutaneous Endoscopic Approach	Spine - Other
01DR0ZZ	ICD-10	Extraction of Sacral Nerve, Open Approach	Spine - Other
01DR3ZZ	ICD-10	Extraction of Sacral Nerve, Percutaneous Approach	Spine - Other
01DR4ZZ	ICD-10	Extraction of Sacral Nerve, Percutaneous Endoscopic Approach	Spine - Other
01N00ZZ	ICD-10	Release Cervical Plexus, Open Approach	Spine - Other
01N03ZZ	ICD-10	Release Cervical Plexus, Percutaneous Approach	Spine - Other
01N04ZZ	ICD-10	Release Cervical Plexus, Percutaneous Endoscopic Approach	Spine - Other
01N10ZZ	ICD-10	Release Cervical Nerve, Open Approach	Spine - Laminectomy
01N13ZZ	ICD-10	Release Cervical Nerve, Percutaneous Approach	Spine - Laminectomy
01N14ZZ	ICD-10	Release Cervical Nerve, Percutaneous Endoscopic Approach	Spine - Laminectomy
01N80ZZ	ICD-10	Release Thoracic Nerve, Open Approach	Spine - Laminectomy
01N83ZZ	ICD-10	Release Thoracic Nerve, Percutaneous Approach	Spine - Laminectomy
01N84ZZ	ICD-10	Release Thoracic Nerve, Percutaneous Endoscopic Approach	Spine - Laminectomy
01N90ZZ	ICD-10	Release Lumbar Plexus, Open Approach	Spine - Other
01N93ZZ	ICD-10	Release Lumbar Plexus, Percutaneous Approach	Spine - Other
01N94ZZ	ICD-10	Release Lumbar Plexus, Percutaneous Endoscopic Approach	Spine - Other
01NA0ZZ	ICD-10	Release Lumbosacral Plexus, Open Approach	Spine - Other
01NA3ZZ	ICD-10	Release Lumbosacral Plexus, Percutaneous Approach	Spine - Other
01NA4ZZ	ICD-10	Release Lumbosacral Plexus, Percutaneous Endoscopic Approach	Spine - Other
01NB0ZZ	ICD-10	Release Lumbar Nerve, Open Approach	Spine - Laminectomy
01NB3ZZ	ICD-10	Release Lumbar Nerve, Percutaneous Approach	Spine - Laminectomy
01NB4ZZ	ICD-10	Release Lumbar Nerve, Percutaneous Endoscopic Approach	Spine - Laminectomy
01NF0ZZ	ICD-10	Release Sciatic Nerve, Open Approach	Spine - Laminectomy
01NF3ZZ	ICD-10	Release Sciatic Nerve, Percutaneous Approach	Spine - Laminectomy
01NF4ZZ	ICD-10	Release Sciatic Nerve, Percutaneous Endoscopic Approach	Spine - Laminectomy
01NL0ZZ	ICD-10	Release Thoracic Sympathetic Nerve, Open Approach	Spine - Laminectomy
01NL3ZZ	ICD-10	Release Thoracic Sympathetic Nerve, Percutaneous Approach	Spine - Laminectomy
01NL4ZZ	ICD-10	Release Thoracic Sympathetic Nerve, Percutaneous Endoscopic Approach	Spine - Laminectomy
01NN0ZZ	ICD-10	Release Lumbar Sympathetic Nerve, Open Approach	Spine - Laminectomy
01NN3ZZ	ICD-10	Release Lumbar Sympathetic Nerve, Percutaneous Approach	Spine - Laminectomy
01NN4ZZ	ICD-10	Release Lumbar Sympathetic Nerve, Percutaneous Endoscopic Approach	Spine - Laminectomy
01NP0ZZ	ICD-10	Release Sacral Sympathetic Nerve, Open Approach	Spine - Laminectomy
01NP3ZZ	ICD-10	Release Sacral Sympathetic Nerve, Percutaneous Approach	Spine - Laminectomy
01NP4ZZ	ICD-10	Release Sacral Sympathetic Nerve, Percutaneous Endoscopic Approach	Spine - Laminectomy
01NQ0ZZ	ICD-10	Release Sacral Plexus, Open Approach	Spine - Other
01NQ3ZZ	ICD-10	Release Sacral Plexus, Percutaneous Approach	Spine - Other
01NQ4ZZ	ICD-10	Release Sacral Plexus, Percutaneous Endoscopic Approach	Spine - Other
01NR0ZZ	ICD-10	Release Sacral Nerve, Open Approach	Spine - Laminectomy
01NR3ZZ	ICD-10	Release Sacral Nerve, Percutaneous Approach	Spine - Laminectomy
01NR4ZZ	ICD-10	Release Sacral Nerve, Percutaneous Endoscopic Approach	Spine - Laminectomy
01Q00ZZ	ICD-10	Repair Cervical Plexus, Open Approach	Spine - Other
01Q03ZZ	ICD-10	Repair Cervical Plexus, Percutaneous Approach	Spine - Other
01Q04ZZ	ICD-10	Repair Cervical Plexus, Percutaneous Endoscopic Approach	Spine - Other
01Q10ZZ	ICD-10	Repair Cervical Nerve, Open Approach	Spine - Other
01Q13ZZ	ICD-10	Repair Cervical Nerve, Percutaneous Approach	Spine - Other
01Q14ZZ	ICD-10	Repair Cervical Nerve, Percutaneous Endoscopic Approach	Spine - Other
01Q80ZZ	ICD-10	Repair Thoracic Nerve, Open Approach	Spine - Other
01Q83ZZ	ICD-10	Repair Thoracic Nerve, Percutaneous Approach	Spine - Other
01Q84ZZ	ICD-10	Repair Thoracic Nerve, Percutaneous Endoscopic Approach	Spine - Other
01Q90ZZ	ICD-10	Repair Lumbar Plexus, Open Approach	Spine - Other
01Q93ZZ	ICD-10	Repair Lumbar Plexus, Percutaneous Approach	Spine - Other
01Q94ZZ	ICD-10	Repair Lumbar Plexus, Percutaneous Endoscopic Approach	Spine - Other
01QA0ZZ	ICD-10	Repair Lumbosacral Plexus, Open Approach	Spine - Other
01QA3ZZ	ICD-10	Repair Lumbosacral Plexus, Percutaneous Approach	Spine - Other
01QA4ZZ	ICD-10	Repair Lumbosacral Plexus, Percutaneous Endoscopic Approach	Spine - Other
01QB0ZZ	ICD-10	Repair Lumbar Nerve, Open Approach	Spine - Other
01QB3ZZ	ICD-10	Repair Lumbar Nerve, Percutaneous Approach	Spine - Other
01QB4ZZ	ICD-10	Repair Lumbar Nerve, Percutaneous Endoscopic Approach	Spine - Other
01QF0ZZ	ICD-10	Repair Sciatic Nerve, Open Approach	Spine - Other
01QF3ZZ	ICD-10	Repair Sciatic Nerve, Percutaneous Approach	Spine - Other
01QF4ZZ	ICD-10	Repair Sciatic Nerve, Percutaneous Endoscopic Approach	Spine - Other
01QL0ZZ	ICD-10	Repair Thoracic Sympathetic Nerve, Open Approach	Spine - Other
01QL3ZZ	ICD-10	Repair Thoracic Sympathetic Nerve, Percutaneous Approach	Spine - Other
01QL4ZZ	ICD-10	Repair Thoracic Sympathetic Nerve, Percutaneous Endoscopic Approach	Spine - Other
01QN0ZZ	ICD-10	Repair Lumbar Sympathetic Nerve, Open Approach	Spine - Other
01QN3ZZ	ICD-10	Repair Lumbar Sympathetic Nerve, Percutaneous Approach	Spine - Other
01QN4ZZ	ICD-10	Repair Lumbar Sympathetic Nerve, Percutaneous Endoscopic Approach	Spine - Other
01QP0ZZ	ICD-10	Repair Sacral Sympathetic Nerve, Open Approach	Spine - Other
01QP3ZZ	ICD-10	Repair Sacral Sympathetic Nerve, Percutaneous Approach	Spine - Other
01QP4ZZ	ICD-10	Repair Sacral Sympathetic Nerve, Percutaneous Endoscopic Approach	Spine - Other
01QQ0ZZ	ICD-10	Repair Sacral Plexus, Open Approach	Spine - Other
01QQ3ZZ	ICD-10	Repair Sacral Plexus, Percutaneous Approach	Spine - Other
01QQ4ZZ	ICD-10	Repair Sacral Plexus, Percutaneous Endoscopic Approach	Spine - Other
01QR0ZZ	ICD-10	Repair Sacral Nerve, Open Approach	Spine - Other
01QR3ZZ	ICD-10	Repair Sacral Nerve, Percutaneous Approach	Spine - Other
01QR4ZZ	ICD-10	Repair Sacral Nerve, Percutaneous Endoscopic Approach	Spine - Other
01S00ZZ	ICD-10	Reposition Cervical Plexus, Open Approach	Spine - Other
01S03ZZ	ICD-10	Reposition Cervical Plexus, Percutaneous Approach	Spine - Other
01S04ZZ	ICD-10	Reposition Cervical Plexus, Percutaneous Endoscopic Approach	Spine - Other
01S10ZZ	ICD-10	Reposition Cervical Nerve, Open Approach	Spine - Other
01S13ZZ	ICD-10	Reposition Cervical Nerve, Percutaneous Approach	Spine - Other
01S14ZZ	ICD-10	Reposition Cervical Nerve, Percutaneous Endoscopic Approach	Spine - Other
01S80ZZ	ICD-10	Reposition Thoracic Nerve, Open Approach	Spine - Other
01S83ZZ	ICD-10	Reposition Thoracic Nerve, Percutaneous Approach	Spine - Other
01S84ZZ	ICD-10	Reposition Thoracic Nerve, Percutaneous Endoscopic Approach	Spine - Other
01S90ZZ	ICD-10	Reposition Lumbar Plexus, Open Approach	Spine - Other
01S93ZZ	ICD-10	Reposition Lumbar Plexus, Percutaneous Approach	Spine - Other
01S94ZZ	ICD-10	Reposition Lumbar Plexus, Percutaneous Endoscopic Approach	Spine - Other
01SA0ZZ	ICD-10	Reposition Lumbosacral Plexus, Open Approach	Spine - Other
01SA3ZZ	ICD-10	Reposition Lumbosacral Plexus, Percutaneous Approach	Spine - Other
01SA4ZZ	ICD-10	Reposition Lumbosacral Plexus, Percutaneous Endoscopic Approach	Spine - Other
01SB0ZZ	ICD-10	Reposition Lumbar Nerve, Open Approach	Spine - Other
01SB3ZZ	ICD-10	Reposition Lumbar Nerve, Percutaneous Approach	Spine - Other
01SB4ZZ	ICD-10	Reposition Lumbar Nerve, Percutaneous Endoscopic Approach	Spine - Other
01SF0ZZ	ICD-10	Reposition Sciatic Nerve, Open Approach	Spine - Other
01SF3ZZ	ICD-10	Reposition Sciatic Nerve, Percutaneous Approach	Spine - Other
01SF4ZZ	ICD-10	Reposition Sciatic Nerve, Percutaneous Endoscopic Approach	Spine - Other
01SQ0ZZ	ICD-10	Reposition Sacral Plexus, Open Approach	Spine - Other
01SQ3ZZ	ICD-10	Reposition Sacral Plexus, Percutaneous Approach	Spine - Other
01SQ4ZZ	ICD-10	Reposition Sacral Plexus, Percutaneous Endoscopic Approach	Spine - Other
01SR0ZZ	ICD-10	Reposition Sacral Nerve, Open Approach	Spine - Other
01SR3ZZ	ICD-10	Reposition Sacral Nerve, Percutaneous Approach	Spine - Other
01SR4ZZ	ICD-10	Reposition Sacral Nerve, Percutaneous Endoscopic Approach	Spine - Other
01U107Z	ICD-10	Supplement Cervical Nerve with Autologous Tissue Substitute, Open Approach	Spine - Other
01U137Z	ICD-10	Supplement Cervical Nerve with Autologous Tissue Substitute, Percutaneous Approach	Spine - Other
01U147Z	ICD-10	Supplement Cervical Nerve with Autologous Tissue Substitute, Percutaneous Endoscopic Approach	Spine - Other
01U807Z	ICD-10	Supplement Thoracic Nerve with Autologous Tissue Substitute, Open Approach	Spine - Other
01U837Z	ICD-10	Supplement Thoracic Nerve with Autologous Tissue Substitute, Percutaneous Approach	Spine - Other
01U847Z	ICD-10	Supplement Thoracic Nerve with Autologous Tissue Substitute, Percutaneous Endoscopic Approach	Spine - Other
01UB07Z	ICD-10	Supplement Lumbar Nerve with Autologous Tissue Substitute, Open Approach	Spine - Other
01UB37Z	ICD-10	Supplement Lumbar Nerve with Autologous Tissue Substitute, Percutaneous Approach	Spine - Other
01UB47Z	ICD-10	Supplement Lumbar Nerve with Autologous Tissue Substitute, Percutaneous Endoscopic Approach	Spine - Other
01UF07Z	ICD-10	Supplement Sciatic Nerve with Autologous Tissue Substitute, Open Approach	Spine - Other
01UF37Z	ICD-10	Supplement Sciatic Nerve with Autologous Tissue Substitute, Percutaneous Approach	Spine - Other
01UF47Z	ICD-10	Supplement Sciatic Nerve with Autologous Tissue Substitute, Percutaneous Endoscopic Approach	Spine - Other
01UR07Z	ICD-10	Supplement Sacral Nerve with Autologous Tissue Substitute, Open Approach	Spine - Other
01UR37Z	ICD-10	Supplement Sacral Nerve with Autologous Tissue Substitute, Percutaneous Approach	Spine - Other
01UR47Z	ICD-10	Supplement Sacral Nerve with Autologous Tissue Substitute, Percutaneous Endoscopic Approach	Spine - Other
01X10Z1	ICD-10	Transfer Cervical Nerve to Cervical Nerve, Open Approach	Spine - Other
01X10Z2	ICD-10	Transfer Cervical Nerve to Phrenic Nerve, Open Approach	Spine - Other
01X14Z1	ICD-10	Transfer Cervical Nerve to Cervical Nerve, Percutaneous Endoscopic Approach	Spine - Other
01X14Z2	ICD-10	Transfer Cervical Nerve to Phrenic Nerve, Percutaneous Endoscopic Approach	Spine - Other
01X20Z1	ICD-10	Transfer Phrenic Nerve to Cervical Nerve, Open Approach	Spine - Other
01X24Z1	ICD-10	Transfer Phrenic Nerve to Cervical Nerve, Percutaneous Endoscopic Approach	Spine - Other
01X80Z8	ICD-10	Transfer Thoracic Nerve to Thoracic Nerve, Open Approach	Spine - Other
01X84Z8	ICD-10	Transfer Thoracic Nerve to Thoracic Nerve, Percutaneous Endoscopic Approach	Spine - Other
01XB0ZB	ICD-10	Transfer Lumbar Nerve to Lumbar Nerve, Open Approach	Spine - Other
01XB0ZC	ICD-10	Transfer Lumbar Nerve to Perineal Nerve, Open Approach	Spine - Other
01XB4ZB	ICD-10	Transfer Lumbar Nerve to Lumbar Nerve, Percutaneous Endoscopic Approach	Spine - Other
01XB4ZC	ICD-10	Transfer Lumbar Nerve to Perineal Nerve, Percutaneous Endoscopic Approach	Spine - Other
01XC0ZB	ICD-10	Transfer Pudendal Nerve to Lumbar Nerve, Open Approach	Spine - Other
01XC4ZB	ICD-10	Transfer Pudendal Nerve to Lumbar Nerve, Percutaneous Endoscopic Approach	Spine - Other
01XF0ZF	ICD-10	Transfer Sciatic Nerve to Sciatic Nerve, Open Approach	Spine - Other
01XF0ZH	ICD-10	Transfer Sciatic Nerve to Peroneal Nerve, Open Approach	Spine - Other
01XF4ZF	ICD-10	Transfer Sciatic Nerve to Sciatic Nerve, Percutaneous Endoscopic Approach	Spine - Other
01XF4ZH	ICD-10	Transfer Sciatic Nerve to Peroneal Nerve, Percutaneous Endoscopic Approach	Spine - Other
01XH0ZF	ICD-10	Transfer Peroneal Nerve to Sciatic Nerve, Open Approach	Spine - Other
01XH4ZF	ICD-10	Transfer Peroneal Nerve to Sciatic Nerve, Percutaneous Endoscopic Approach	Spine - Other
035P0ZZ	ICD-10	Destruction of Right Vertebral Artery, Open Approach	Spine - Other
035P3ZZ	ICD-10	Destruction of Right Vertebral Artery, Percutaneous Approach	Spine - Other
035P4ZZ	ICD-10	Destruction of Right Vertebral Artery, Percutaneous Endoscopic Approach	Spine - Other
035Q0ZZ	ICD-10	Destruction of Left Vertebral Artery, Open Approach	Spine - Other
035Q3ZZ	ICD-10	Destruction of Left Vertebral Artery, Percutaneous Approach	Spine - Other
035Q4ZZ	ICD-10	Destruction of Left Vertebral Artery, Percutaneous Endoscopic Approach	Spine - Other
037P04Z	ICD-10	Dilation of Right Vertebral Artery with Drug-eluting Intraluminal Device, Open Approach	Spine - Other
037P0DZ	ICD-10	Dilation of Right Vertebral Artery with Intraluminal Device, Open Approach	Spine - Other
037P0ZZ	ICD-10	Dilation of Right Vertebral Artery, Open Approach	Spine - Other
037P34Z	ICD-10	Dilation of Right Vertebral Artery with Drug-eluting Intraluminal Device, Percutaneous Approach	Spine - Other
037P3DZ	ICD-10	Dilation of Right Vertebral Artery with Intraluminal Device, Percutaneous Approach	Spine - Other
037P3ZZ	ICD-10	Dilation of Right Vertebral Artery, Percutaneous Approach	Spine - Other
037P44Z	ICD-10	Dilation of Right Vertebral Artery with Drug-eluting Intraluminal Device, Percutaneous Endoscopic Approach	Spine - Other
037P4DZ	ICD-10	Dilation of Right Vertebral Artery with Intraluminal Device, Percutaneous Endoscopic Approach	Spine - Other
037P4ZZ	ICD-10	Dilation of Right Vertebral Artery, Percutaneous Endoscopic Approach	Spine - Other
037Q04Z	ICD-10	Dilation of Left Vertebral Artery with Drug-eluting Intraluminal Device, Open Approach	Spine - Other
037Q0DZ	ICD-10	Dilation of Left Vertebral Artery with Intraluminal Device, Open Approach	Spine - Other
037Q0ZZ	ICD-10	Dilation of Left Vertebral Artery, Open Approach	Spine - Other
037Q34Z	ICD-10	Dilation of Left Vertebral Artery with Drug-eluting Intraluminal Device, Percutaneous Approach	Spine - Other
037Q3DZ	ICD-10	Dilation of Left Vertebral Artery with Intraluminal Device, Percutaneous Approach	Spine - Other
037Q3ZZ	ICD-10	Dilation of Left Vertebral Artery, Percutaneous Approach	Spine - Other
037Q44Z	ICD-10	Dilation of Left Vertebral Artery with Drug-eluting Intraluminal Device, Percutaneous Endoscopic Approach	Spine - Other
037Q4DZ	ICD-10	Dilation of Left Vertebral Artery with Intraluminal Device, Percutaneous Endoscopic Approach	Spine - Other
037Q4ZZ	ICD-10	Dilation of Left Vertebral Artery, Percutaneous Endoscopic Approach	Spine - Other
039P00Z	ICD-10	Drainage of Right Vertebral Artery with Drainage Device, Open Approach	Spine - Other
039P0ZX	ICD-10	Drainage of Right Vertebral Artery, Open Approach, Diagnostic	Spine - Other
039P0ZZ	ICD-10	Drainage of Right Vertebral Artery, Open Approach	Spine - Other
039P30Z	ICD-10	Drainage of Right Vertebral Artery with Drainage Device, Percutaneous Approach	Spine - Other
039P3ZZ	ICD-10	Drainage of Right Vertebral Artery, Percutaneous Approach	Spine - Other
039P40Z	ICD-10	Drainage of Right Vertebral Artery with Drainage Device, Percutaneous Endoscopic Approach	Spine - Other
039P4ZZ	ICD-10	Drainage of Right Vertebral Artery, Percutaneous Endoscopic Approach	Spine - Other
039Q00Z	ICD-10	Drainage of Left Vertebral Artery with Drainage Device, Open Approach	Spine - Other
039Q0ZX	ICD-10	Drainage of Left Vertebral Artery, Open Approach, Diagnostic	Spine - Other
039Q0ZZ	ICD-10	Drainage of Left Vertebral Artery, Open Approach	Spine - Other
039Q30Z	ICD-10	Drainage of Left Vertebral Artery with Drainage Device, Percutaneous Approach	Spine - Other
039Q3ZZ	ICD-10	Drainage of Left Vertebral Artery, Percutaneous Approach	Spine - Other
039Q40Z	ICD-10	Drainage of Left Vertebral Artery with Drainage Device, Percutaneous Endoscopic Approach	Spine - Other
039Q4ZZ	ICD-10	Drainage of Left Vertebral Artery, Percutaneous Endoscopic Approach	Spine - Other
03BP0ZX	ICD-10	Excision of Right Vertebral Artery, Open Approach, Diagnostic	Spine - Other
03BP0ZZ	ICD-10	Excision of Right Vertebral Artery, Open Approach	Spine - Other
03BP3ZZ	ICD-10	Excision of Right Vertebral Artery, Percutaneous Approach	Spine - Other
03BP4ZZ	ICD-10	Excision of Right Vertebral Artery, Percutaneous Endoscopic Approach	Spine - Other
03BQ0ZX	ICD-10	Excision of Left Vertebral Artery, Open Approach, Diagnostic	Spine - Other
03BQ0ZZ	ICD-10	Excision of Left Vertebral Artery, Open Approach	Spine - Other
03BQ3ZZ	ICD-10	Excision of Left Vertebral Artery, Percutaneous Approach	Spine - Other
03BQ4ZZ	ICD-10	Excision of Left Vertebral Artery, Percutaneous Endoscopic Approach	Spine - Other
03CP0ZZ	ICD-10	Extirpation of Matter from Right Vertebral Artery, Open Approach	Spine - Other
03CP3ZZ	ICD-10	Extirpation of Matter from Right Vertebral Artery, Percutaneous Approach	Spine - Other
03CP4ZZ	ICD-10	Extirpation of Matter from Right Vertebral Artery, Percutaneous Endoscopic Approach	Spine - Other
03CQ0ZZ	ICD-10	Extirpation of Matter from Left Vertebral Artery, Open Approach	Spine - Other
03CQ3ZZ	ICD-10	Extirpation of Matter from Left Vertebral Artery, Percutaneous Approach	Spine - Other
03CQ4ZZ	ICD-10	Extirpation of Matter from Left Vertebral Artery, Percutaneous Endoscopic Approach	Spine - Other
03HP03Z	ICD-10	Insertion of Infusion Device into Right Vertebral Artery, Open Approach	Spine - Other
03HP0DZ	ICD-10	Insertion of Intraluminal Device into Right Vertebral Artery, Open Approach	Spine - Other
03HP33Z	ICD-10	Insertion of Infusion Device into Right Vertebral Artery, Percutaneous Approach	Spine - Other
03HP3DZ	ICD-10	Insertion of Intraluminal Device into Right Vertebral Artery, Percutaneous Approach	Spine - Other
03HP43Z	ICD-10	Insertion of Infusion Device into Right Vertebral Artery, Percutaneous Endoscopic Approach	Spine - Other
03HP4DZ	ICD-10	Insertion of Intraluminal Device into Right Vertebral Artery, Percutaneous Endoscopic Approach	Spine - Other
03HQ03Z	ICD-10	Insertion of Infusion Device into Left Vertebral Artery, Open Approach	Spine - Other
03HQ0DZ	ICD-10	Insertion of Intraluminal Device into Left Vertebral Artery, Open Approach	Spine - Other
03HQ33Z	ICD-10	Insertion of Infusion Device into Left Vertebral Artery, Percutaneous Approach	Spine - Other
03HQ3DZ	ICD-10	Insertion of Intraluminal Device into Left Vertebral Artery, Percutaneous Approach	Spine - Other
03HQ43Z	ICD-10	Insertion of Infusion Device into Left Vertebral Artery, Percutaneous Endoscopic Approach	Spine - Other
03HQ4DZ	ICD-10	Insertion of Intraluminal Device into Left Vertebral Artery, Percutaneous Endoscopic Approach	Spine - Other
03LP0BZ	ICD-10	Occlusion of Right Vertebral Artery with Bioactive Intraluminal Device, Open Approach	Spine - Other
03LP0CZ	ICD-10	Occlusion of Right Vertebral Artery with Extraluminal Device, Open Approach	Spine - Other
03LP0DZ	ICD-10	Occlusion of Right Vertebral Artery with Intraluminal Device, Open Approach	Spine - Other
03LP0ZZ	ICD-10	Occlusion of Right Vertebral Artery, Open Approach	Spine - Other
03LP3BZ	ICD-10	Occlusion of Right Vertebral Artery with Bioactive Intraluminal Device, Percutaneous Approach	Spine - Other
03LP3CZ	ICD-10	Occlusion of Right Vertebral Artery with Extraluminal Device, Percutaneous Approach	Spine - Other
03LP3DZ	ICD-10	Occlusion of Right Vertebral Artery with Intraluminal Device, Percutaneous Approach	Spine - Other
03LP3ZZ	ICD-10	Occlusion of Right Vertebral Artery, Percutaneous Approach	Spine - Other
03LP4BZ	ICD-10	Occlusion of Right Vertebral Artery with Bioactive Intraluminal Device, Percutaneous Endoscopic Approach	Spine - Other
03LP4CZ	ICD-10	Occlusion of Right Vertebral Artery with Extraluminal Device, Percutaneous Endoscopic Approach	Spine - Other
03LP4DZ	ICD-10	Occlusion of Right Vertebral Artery with Intraluminal Device, Percutaneous Endoscopic Approach	Spine - Other
03LP4ZZ	ICD-10	Occlusion of Right Vertebral Artery, Percutaneous Endoscopic Approach	Spine - Other
03LQ0BZ	ICD-10	Occlusion of Left Vertebral Artery with Bioactive Intraluminal Device, Open Approach	Spine - Other
03LQ0CZ	ICD-10	Occlusion of Left Vertebral Artery with Extraluminal Device, Open Approach	Spine - Other
03LQ0DZ	ICD-10	Occlusion of Left Vertebral Artery with Intraluminal Device, Open Approach	Spine - Other
03LQ0ZZ	ICD-10	Occlusion of Left Vertebral Artery, Open Approach	Spine - Other
03LQ3BZ	ICD-10	Occlusion of Left Vertebral Artery with Bioactive Intraluminal Device, Percutaneous Approach	Spine - Other
03LQ3CZ	ICD-10	Occlusion of Left Vertebral Artery with Extraluminal Device, Percutaneous Approach	Spine - Other
03LQ3DZ	ICD-10	Occlusion of Left Vertebral Artery with Intraluminal Device, Percutaneous Approach	Spine - Other
03LQ3ZZ	ICD-10	Occlusion of Left Vertebral Artery, Percutaneous Approach	Spine - Other
03LQ4BZ	ICD-10	Occlusion of Left Vertebral Artery with Bioactive Intraluminal Device, Percutaneous Endoscopic Approach	Spine - Other
03LQ4CZ	ICD-10	Occlusion of Left Vertebral Artery with Extraluminal Device, Percutaneous Endoscopic Approach	Spine - Other
03LQ4DZ	ICD-10	Occlusion of Left Vertebral Artery with Intraluminal Device, Percutaneous Endoscopic Approach	Spine - Other
03LQ4ZZ	ICD-10	Occlusion of Left Vertebral Artery, Percutaneous Endoscopic Approach	Spine - Other
03NP0ZZ	ICD-10	Release Right Vertebral Artery, Open Approach	Spine - Other
03NP3ZZ	ICD-10	Release Right Vertebral Artery, Percutaneous Approach	Spine - Other
03NP4ZZ	ICD-10	Release Right Vertebral Artery, Percutaneous Endoscopic Approach	Spine - Other
03NQ0ZZ	ICD-10	Release Left Vertebral Artery, Open Approach	Spine - Other
03NQ3ZZ	ICD-10	Release Left Vertebral Artery, Percutaneous Approach	Spine - Other
03NQ4ZZ	ICD-10	Release Left Vertebral Artery, Percutaneous Endoscopic Approach	Spine - Other
03QP0ZZ	ICD-10	Repair Right Vertebral Artery, Open Approach	Spine - Other
03QP3ZZ	ICD-10	Repair Right Vertebral Artery, Percutaneous Approach	Spine - Other
03QP4ZZ	ICD-10	Repair Right Vertebral Artery, Percutaneous Endoscopic Approach	Spine - Other
03QQ0ZZ	ICD-10	Repair Left Vertebral Artery, Open Approach	Spine - Other
03QQ3ZZ	ICD-10	Repair Left Vertebral Artery, Percutaneous Approach	Spine - Other
03QQ4ZZ	ICD-10	Repair Left Vertebral Artery, Percutaneous Endoscopic Approach	Spine - Other
03RP07Z	ICD-10	Replacement of Right Vertebral Artery with Autologous Tissue Substitute, Open Approach	Spine - Other
03RP0JZ	ICD-10	Replacement of Right Vertebral Artery with Synthetic Substitute, Open Approach	Spine - Other
03RP0KZ	ICD-10	Replacement of Right Vertebral Artery with Nonautologous Tissue Substitute, Open Approach	Spine - Other
03RP47Z	ICD-10	Replacement of Right Vertebral Artery with Autologous Tissue Substitute, Percutaneous Endoscopic Approach	Spine - Other
03RP4JZ	ICD-10	Replacement of Right Vertebral Artery with Synthetic Substitute, Percutaneous Endoscopic Approach	Spine - Other
03RP4KZ	ICD-10	Replacement of Right Vertebral Artery with Nonautologous Tissue Substitute, Percutaneous Endoscopic Approach	Spine - Other
03RQ07Z	ICD-10	Replacement of Left Vertebral Artery with Autologous Tissue Substitute, Open Approach	Spine - Other
03RQ0JZ	ICD-10	Replacement of Left Vertebral Artery with Synthetic Substitute, Open Approach	Spine - Other
03RQ0KZ	ICD-10	Replacement of Left Vertebral Artery with Nonautologous Tissue Substitute, Open Approach	Spine - Other
03RQ47Z	ICD-10	Replacement of Left Vertebral Artery with Autologous Tissue Substitute, Percutaneous Endoscopic Approach	Spine - Other
03RQ4JZ	ICD-10	Replacement of Left Vertebral Artery with Synthetic Substitute, Percutaneous Endoscopic Approach	Spine - Other
03RQ4KZ	ICD-10	Replacement of Left Vertebral Artery with Nonautologous Tissue Substitute, Percutaneous Endoscopic Approach	Spine - Other
03SP0ZZ	ICD-10	Reposition Right Vertebral Artery, Open Approach	Spine - Other
03SP3ZZ	ICD-10	Reposition Right Vertebral Artery, Percutaneous Approach	Spine - Other
03SP4ZZ	ICD-10	Reposition Right Vertebral Artery, Percutaneous Endoscopic Approach	Spine - Other
03SQ0ZZ	ICD-10	Reposition Left Vertebral Artery, Open Approach	Spine - Other
03SQ3ZZ	ICD-10	Reposition Left Vertebral Artery, Percutaneous Approach	Spine - Other
03SQ4ZZ	ICD-10	Reposition Left Vertebral Artery, Percutaneous Endoscopic Approach	Spine - Other
03UP07Z	ICD-10	Supplement Right Vertebral Artery with Autologous Tissue Substitute, Open Approach	Spine - Other
03UP0JZ	ICD-10	Supplement Right Vertebral Artery with Synthetic Substitute, Open Approach	Spine - Other
03UP0KZ	ICD-10	Supplement Right Vertebral Artery with Nonautologous Tissue Substitute, Open Approach	Spine - Other
03UP37Z	ICD-10	Supplement Right Vertebral Artery with Autologous Tissue Substitute, Percutaneous Approach	Spine - Other
03UP3JZ	ICD-10	Supplement Right Vertebral Artery with Synthetic Substitute, Percutaneous Approach	Spine - Other
03UP3KZ	ICD-10	Supplement Right Vertebral Artery with Nonautologous Tissue Substitute, Percutaneous Approach	Spine - Other
03UP47Z	ICD-10	Supplement Right Vertebral Artery with Autologous Tissue Substitute, Percutaneous Endoscopic Approach	Spine - Other
03UP4JZ	ICD-10	Supplement Right Vertebral Artery with Synthetic Substitute, Percutaneous Endoscopic Approach	Spine - Other
03UP4KZ	ICD-10	Supplement Right Vertebral Artery with Nonautologous Tissue Substitute, Percutaneous Endoscopic Approach	Spine - Other
03UQ07Z	ICD-10	Supplement Left Vertebral Artery with Autologous Tissue Substitute, Open Approach	Spine - Other
03UQ0JZ	ICD-10	Supplement Left Vertebral Artery with Synthetic Substitute, Open Approach	Spine - Other
03UQ0KZ	ICD-10	Supplement Left Vertebral Artery with Nonautologous Tissue Substitute, Open Approach	Spine - Other
03UQ37Z	ICD-10	Supplement Left Vertebral Artery with Autologous Tissue Substitute, Percutaneous Approach	Spine - Other
03UQ3JZ	ICD-10	Supplement Left Vertebral Artery with Synthetic Substitute, Percutaneous Approach	Spine - Other
03UQ3KZ	ICD-10	Supplement Left Vertebral Artery with Nonautologous Tissue Substitute, Percutaneous Approach	Spine - Other
03UQ47Z	ICD-10	Supplement Left Vertebral Artery with Autologous Tissue Substitute, Percutaneous Endoscopic Approach	Spine - Other
03UQ4JZ	ICD-10	Supplement Left Vertebral Artery with Synthetic Substitute, Percutaneous Endoscopic Approach	Spine - Other
03UQ4KZ	ICD-10	Supplement Left Vertebral Artery with Nonautologous Tissue Substitute, Percutaneous Endoscopic Approach	Spine - Other
03VP0BZ	ICD-10	Restriction of Right Vertebral Artery with Bioactive Intraluminal Device, Open Approach	Spine - Other
03VP0CZ	ICD-10	Restriction of Right Vertebral Artery with Extraluminal Device, Open Approach	Spine - Other
03VP0DZ	ICD-10	Restriction of Right Vertebral Artery with Intraluminal Device, Open Approach	Spine - Other
03VP0ZZ	ICD-10	Restriction of Right Vertebral Artery, Open Approach	Spine - Other
03VP3BZ	ICD-10	Restriction of Right Vertebral Artery with Bioactive Intraluminal Device, Percutaneous Approach	Spine - Other
03VP3CZ	ICD-10	Restriction of Right Vertebral Artery with Extraluminal Device, Percutaneous Approach	Spine - Other
03VP3DZ	ICD-10	Restriction of Right Vertebral Artery with Intraluminal Device, Percutaneous Approach	Spine - Other
03VP3ZZ	ICD-10	Restriction of Right Vertebral Artery, Percutaneous Approach	Spine - Other
03VP4BZ	ICD-10	Restriction of Right Vertebral Artery with Bioactive Intraluminal Device, Percutaneous Endoscopic Approach	Spine - Other
03VP4CZ	ICD-10	Restriction of Right Vertebral Artery with Extraluminal Device, Percutaneous Endoscopic Approach	Spine - Other
03VP4DZ	ICD-10	Restriction of Right Vertebral Artery with Intraluminal Device, Percutaneous Endoscopic Approach	Spine - Other
03VP4ZZ	ICD-10	Restriction of Right Vertebral Artery, Percutaneous Endoscopic Approach	Spine - Other
03VQ0BZ	ICD-10	Restriction of Left Vertebral Artery with Bioactive Intraluminal Device, Open Approach	Spine - Other
03VQ0CZ	ICD-10	Restriction of Left Vertebral Artery with Extraluminal Device, Open Approach	Spine - Other
03VQ0DZ	ICD-10	Restriction of Left Vertebral Artery with Intraluminal Device, Open Approach	Spine - Other
03VQ0ZZ	ICD-10	Restriction of Left Vertebral Artery, Open Approach	Spine - Other
03VQ3BZ	ICD-10	Restriction of Left Vertebral Artery with Bioactive Intraluminal Device, Percutaneous Approach	Spine - Other
03VQ3CZ	ICD-10	Restriction of Left Vertebral Artery with Extraluminal Device, Percutaneous Approach	Spine - Other
03VQ3DZ	ICD-10	Restriction of Left Vertebral Artery with Intraluminal Device, Percutaneous Approach	Spine - Other
03VQ3ZZ	ICD-10	Restriction of Left Vertebral Artery, Percutaneous Approach	Spine - Other
03VQ4BZ	ICD-10	Restriction of Left Vertebral Artery with Bioactive Intraluminal Device, Percutaneous Endoscopic Approach	Spine - Other
03VQ4CZ	ICD-10	Restriction of Left Vertebral Artery with Extraluminal Device, Percutaneous Endoscopic Approach	Spine - Other
03VQ4DZ	ICD-10	Restriction of Left Vertebral Artery with Intraluminal Device, Percutaneous Endoscopic Approach	Spine - Other
03VQ4ZZ	ICD-10	Restriction of Left Vertebral Artery, Percutaneous Endoscopic Approach	Spine - Other
051R07Y	ICD-10	Bypass Right Vertebral Vein to Upper Vein with Autologous Tissue Substitute, Open Approach	Spine - Other
051R09Y	ICD-10	Bypass Right Vertebral Vein to Upper Vein with Autologous Venous Tissue, Open Approach	Spine - Other
051R0AY	ICD-10	Bypass Right Vertebral Vein to Upper Vein with Autologous Arterial Tissue, Open Approach	Spine - Other
051R0JY	ICD-10	Bypass Right Vertebral Vein to Upper Vein with Synthetic Substitute, Open Approach	Spine - Other
051R0KY	ICD-10	Bypass Right Vertebral Vein to Upper Vein with Nonautologous Tissue Substitute, Open Approach	Spine - Other
051R0ZY	ICD-10	Bypass Right Vertebral Vein to Upper Vein, Open Approach	Spine - Other
051R47Y	ICD-10	Bypass Right Vertebral Vein to Upper Vein with Autologous Tissue Substitute, Percutaneous Endoscopic Approach	Spine - Other
051R49Y	ICD-10	Bypass Right Vertebral Vein to Upper Vein with Autologous Venous Tissue, Percutaneous Endoscopic Approach	Spine - Other
051R4AY	ICD-10	Bypass Right Vertebral Vein to Upper Vein with Autologous Arterial Tissue, Percutaneous Endoscopic Approach	Spine - Other
051R4JY	ICD-10	Bypass Right Vertebral Vein to Upper Vein with Synthetic Substitute, Percutaneous Endoscopic Approach	Spine - Other
051R4KY	ICD-10	Bypass Right Vertebral Vein to Upper Vein with Nonautologous Tissue Substitute, Percutaneous Endoscopic Approach	Spine - Other
051R4ZY	ICD-10	Bypass Right Vertebral Vein to Upper Vein, Percutaneous Endoscopic Approach	Spine - Other
051S07Y	ICD-10	Bypass Left Vertebral Vein to Upper Vein with Autologous Tissue Substitute, Open Approach	Spine - Other
051S09Y	ICD-10	Bypass Left Vertebral Vein to Upper Vein with Autologous Venous Tissue, Open Approach	Spine - Other
051S0AY	ICD-10	Bypass Left Vertebral Vein to Upper Vein with Autologous Arterial Tissue, Open Approach	Spine - Other
051S0JY	ICD-10	Bypass Left Vertebral Vein to Upper Vein with Synthetic Substitute, Open Approach	Spine - Other
051S0KY	ICD-10	Bypass Left Vertebral Vein to Upper Vein with Nonautologous Tissue Substitute, Open Approach	Spine - Other
051S0ZY	ICD-10	Bypass Left Vertebral Vein to Upper Vein, Open Approach	Spine - Other
051S47Y	ICD-10	Bypass Left Vertebral Vein to Upper Vein with Autologous Tissue Substitute, Percutaneous Endoscopic Approach	Spine - Other
051S49Y	ICD-10	Bypass Left Vertebral Vein to Upper Vein with Autologous Venous Tissue, Percutaneous Endoscopic Approach	Spine - Other
051S4AY	ICD-10	Bypass Left Vertebral Vein to Upper Vein with Autologous Arterial Tissue, Percutaneous Endoscopic Approach	Spine - Other
051S4JY	ICD-10	Bypass Left Vertebral Vein to Upper Vein with Synthetic Substitute, Percutaneous Endoscopic Approach	Spine - Other
051S4KY	ICD-10	Bypass Left Vertebral Vein to Upper Vein with Nonautologous Tissue Substitute, Percutaneous Endoscopic Approach	Spine - Other
051S4ZY	ICD-10	Bypass Left Vertebral Vein to Upper Vein, Percutaneous Endoscopic Approach	Spine - Other
055R0ZZ	ICD-10	Destruction of Right Vertebral Vein, Open Approach	Spine - Other
055R3ZZ	ICD-10	Destruction of Right Vertebral Vein, Percutaneous Approach	Spine - Other
055R4ZZ	ICD-10	Destruction of Right Vertebral Vein, Percutaneous Endoscopic Approach	Spine - Other
055S0ZZ	ICD-10	Destruction of Left Vertebral Vein, Open Approach	Spine - Other
055S3ZZ	ICD-10	Destruction of Left Vertebral Vein, Percutaneous Approach	Spine - Other
055S4ZZ	ICD-10	Destruction of Left Vertebral Vein, Percutaneous Endoscopic Approach	Spine - Other
057R0DZ	ICD-10	Dilation of Right Vertebral Vein with Intraluminal Device, Open Approach	Spine - Other
057R0ZZ	ICD-10	Dilation of Right Vertebral Vein, Open Approach	Spine - Other
057R3DZ	ICD-10	Dilation of Right Vertebral Vein with Intraluminal Device, Percutaneous Approach	Spine - Other
057R3ZZ	ICD-10	Dilation of Right Vertebral Vein, Percutaneous Approach	Spine - Other
057R4DZ	ICD-10	Dilation of Right Vertebral Vein with Intraluminal Device, Percutaneous Endoscopic Approach	Spine - Other
057R4ZZ	ICD-10	Dilation of Right Vertebral Vein, Percutaneous Endoscopic Approach	Spine - Other
057S0DZ	ICD-10	Dilation of Left Vertebral Vein with Intraluminal Device, Open Approach	Spine - Other
057S0ZZ	ICD-10	Dilation of Left Vertebral Vein, Open Approach	Spine - Other
057S3DZ	ICD-10	Dilation of Left Vertebral Vein with Intraluminal Device, Percutaneous Approach	Spine - Other
057S3ZZ	ICD-10	Dilation of Left Vertebral Vein, Percutaneous Approach	Spine - Other
057S4DZ	ICD-10	Dilation of Left Vertebral Vein with Intraluminal Device, Percutaneous Endoscopic Approach	Spine - Other
057S4ZZ	ICD-10	Dilation of Left Vertebral Vein, Percutaneous Endoscopic Approach	Spine - Other
059R00Z	ICD-10	Drainage of Right Vertebral Vein with Drainage Device, Open Approach	Spine - Other
059R0ZX	ICD-10	Drainage of Right Vertebral Vein, Open Approach, Diagnostic	Spine - Other
059R0ZZ	ICD-10	Drainage of Right Vertebral Vein, Open Approach	Spine - Other
059R30Z	ICD-10	Drainage of Right Vertebral Vein with Drainage Device, Percutaneous Approach	Spine - Other
059R3ZZ	ICD-10	Drainage of Right Vertebral Vein, Percutaneous Approach	Spine - Other
059R40Z	ICD-10	Drainage of Right Vertebral Vein with Drainage Device, Percutaneous Endoscopic Approach	Spine - Other
059R4ZZ	ICD-10	Drainage of Right Vertebral Vein, Percutaneous Endoscopic Approach	Spine - Other
059S00Z	ICD-10	Drainage of Left Vertebral Vein with Drainage Device, Open Approach	Spine - Other
059S0ZX	ICD-10	Drainage of Left Vertebral Vein, Open Approach, Diagnostic	Spine - Other
059S0ZZ	ICD-10	Drainage of Left Vertebral Vein, Open Approach	Spine - Other
059S30Z	ICD-10	Drainage of Left Vertebral Vein with Drainage Device, Percutaneous Approach	Spine - Other
059S3ZZ	ICD-10	Drainage of Left Vertebral Vein, Percutaneous Approach	Spine - Other
059S40Z	ICD-10	Drainage of Left Vertebral Vein with Drainage Device, Percutaneous Endoscopic Approach	Spine - Other
059S4ZZ	ICD-10	Drainage of Left Vertebral Vein, Percutaneous Endoscopic Approach	Spine - Other
05BR0ZX	ICD-10	Excision of Right Vertebral Vein, Open Approach, Diagnostic	Spine - Other
05BR0ZZ	ICD-10	Excision of Right Vertebral Vein, Open Approach	Spine - Other
05BR3ZZ	ICD-10	Excision of Right Vertebral Vein, Percutaneous Approach	Spine - Other
05BR4ZZ	ICD-10	Excision of Right Vertebral Vein, Percutaneous Endoscopic Approach	Spine - Other
05BS0ZX	ICD-10	Excision of Left Vertebral Vein, Open Approach, Diagnostic	Spine - Other
05BS0ZZ	ICD-10	Excision of Left Vertebral Vein, Open Approach	Spine - Other
05BS3ZZ	ICD-10	Excision of Left Vertebral Vein, Percutaneous Approach	Spine - Other
05BS4ZZ	ICD-10	Excision of Left Vertebral Vein, Percutaneous Endoscopic Approach	Spine - Other
05CR0ZZ	ICD-10	Extirpation of Matter from Right Vertebral Vein, Open Approach	Spine - Other
05CR3ZZ	ICD-10	Extirpation of Matter from Right Vertebral Vein, Percutaneous Approach	Spine - Other
05CR4ZZ	ICD-10	Extirpation of Matter from Right Vertebral Vein, Percutaneous Endoscopic Approach	Spine - Other
05CS0ZZ	ICD-10	Extirpation of Matter from Left Vertebral Vein, Open Approach	Spine - Other
05CS3ZZ	ICD-10	Extirpation of Matter from Left Vertebral Vein, Percutaneous Approach	Spine - Other
05CS4ZZ	ICD-10	Extirpation of Matter from Left Vertebral Vein, Percutaneous Endoscopic Approach	Spine - Other
05HR03Z	ICD-10	Insertion of Infusion Device into Right Vertebral Vein, Open Approach	Spine - Other
05HR0DZ	ICD-10	Insertion of Intraluminal Device into Right Vertebral Vein, Open Approach	Spine - Other
05HR33Z	ICD-10	Insertion of Infusion Device into Right Vertebral Vein, Percutaneous Approach	Spine - Other
05HR3DZ	ICD-10	Insertion of Intraluminal Device into Right Vertebral Vein, Percutaneous Approach	Spine - Other
05HR43Z	ICD-10	Insertion of Infusion Device into Right Vertebral Vein, Percutaneous Endoscopic Approach	Spine - Other
05HR4DZ	ICD-10	Insertion of Intraluminal Device into Right Vertebral Vein, Percutaneous Endoscopic Approach	Spine - Other
05HS03Z	ICD-10	Insertion of Infusion Device into Left Vertebral Vein, Open Approach	Spine - Other
05HS0DZ	ICD-10	Insertion of Intraluminal Device into Left Vertebral Vein, Open Approach	Spine - Other
05HS33Z	ICD-10	Insertion of Infusion Device into Left Vertebral Vein, Percutaneous Approach	Spine - Other
05HS3DZ	ICD-10	Insertion of Intraluminal Device into Left Vertebral Vein, Percutaneous Approach	Spine - Other
05HS43Z	ICD-10	Insertion of Infusion Device into Left Vertebral Vein, Percutaneous Endoscopic Approach	Spine - Other
05HS4DZ	ICD-10	Insertion of Intraluminal Device into Left Vertebral Vein, Percutaneous Endoscopic Approach	Spine - Other
05LR0CZ	ICD-10	Occlusion of Right Vertebral Vein with Extraluminal Device, Open Approach	Spine - Other
05LR0DZ	ICD-10	Occlusion of Right Vertebral Vein with Intraluminal Device, Open Approach	Spine - Other
05LR0ZZ	ICD-10	Occlusion of Right Vertebral Vein, Open Approach	Spine - Other
05LR3CZ	ICD-10	Occlusion of Right Vertebral Vein with Extraluminal Device, Percutaneous Approach	Spine - Other
05LR3DZ	ICD-10	Occlusion of Right Vertebral Vein with Intraluminal Device, Percutaneous Approach	Spine - Other
05LR3ZZ	ICD-10	Occlusion of Right Vertebral Vein, Percutaneous Approach	Spine - Other
05LR4CZ	ICD-10	Occlusion of Right Vertebral Vein with Extraluminal Device, Percutaneous Endoscopic Approach	Spine - Other
05LR4DZ	ICD-10	Occlusion of Right Vertebral Vein with Intraluminal Device, Percutaneous Endoscopic Approach	Spine - Other
05LR4ZZ	ICD-10	Occlusion of Right Vertebral Vein, Percutaneous Endoscopic Approach	Spine - Other
05LS0CZ	ICD-10	Occlusion of Left Vertebral Vein with Extraluminal Device, Open Approach	Spine - Other
05LS0DZ	ICD-10	Occlusion of Left Vertebral Vein with Intraluminal Device, Open Approach	Spine - Other
05LS0ZZ	ICD-10	Occlusion of Left Vertebral Vein, Open Approach	Spine - Other
05LS3CZ	ICD-10	Occlusion of Left Vertebral Vein with Extraluminal Device, Percutaneous Approach	Spine - Other
05LS3DZ	ICD-10	Occlusion of Left Vertebral Vein with Intraluminal Device, Percutaneous Approach	Spine - Other
05LS3ZZ	ICD-10	Occlusion of Left Vertebral Vein, Percutaneous Approach	Spine - Other
05LS4CZ	ICD-10	Occlusion of Left Vertebral Vein with Extraluminal Device, Percutaneous Endoscopic Approach	Spine - Other
05LS4DZ	ICD-10	Occlusion of Left Vertebral Vein with Intraluminal Device, Percutaneous Endoscopic Approach	Spine - Other
05LS4ZZ	ICD-10	Occlusion of Left Vertebral Vein, Percutaneous Endoscopic Approach	Spine - Other
05NR0ZZ	ICD-10	Release Right Vertebral Vein, Open Approach	Spine - Other
05NR3ZZ	ICD-10	Release Right Vertebral Vein, Percutaneous Approach	Spine - Other
05NR4ZZ	ICD-10	Release Right Vertebral Vein, Percutaneous Endoscopic Approach	Spine - Other
05NS0ZZ	ICD-10	Release Left Vertebral Vein, Open Approach	Spine - Other
05NS3ZZ	ICD-10	Release Left Vertebral Vein, Percutaneous Approach	Spine - Other
05NS4ZZ	ICD-10	Release Left Vertebral Vein, Percutaneous Endoscopic Approach	Spine - Other
05QR0ZZ	ICD-10	Repair Right Vertebral Vein, Open Approach	Spine - Other
05QR3ZZ	ICD-10	Repair Right Vertebral Vein, Percutaneous Approach	Spine - Other
05QR4ZZ	ICD-10	Repair Right Vertebral Vein, Percutaneous Endoscopic Approach	Spine - Other
05QS0ZZ	ICD-10	Repair Left Vertebral Vein, Open Approach	Spine - Other
05QS3ZZ	ICD-10	Repair Left Vertebral Vein, Percutaneous Approach	Spine - Other
05QS4ZZ	ICD-10	Repair Left Vertebral Vein, Percutaneous Endoscopic Approach	Spine - Other
05RR07Z	ICD-10	Replacement of Right Vertebral Vein with Autologous Tissue Substitute, Open Approach	Spine - Other
05RR0JZ	ICD-10	Replacement of Right Vertebral Vein with Synthetic Substitute, Open Approach	Spine - Other
05RR0KZ	ICD-10	Replacement of Right Vertebral Vein with Nonautologous Tissue Substitute, Open Approach	Spine - Other
05RR47Z	ICD-10	Replacement of Right Vertebral Vein with Autologous Tissue Substitute, Percutaneous Endoscopic Approach	Spine - Other
05RR4JZ	ICD-10	Replacement of Right Vertebral Vein with Synthetic Substitute, Percutaneous Endoscopic Approach	Spine - Other
05RR4KZ	ICD-10	Replacement of Right Vertebral Vein with Nonautologous Tissue Substitute, Percutaneous Endoscopic Approach	Spine - Other
05RS07Z	ICD-10	Replacement of Left Vertebral Vein with Autologous Tissue Substitute, Open Approach	Spine - Other
05RS0JZ	ICD-10	Replacement of Left Vertebral Vein with Synthetic Substitute, Open Approach	Spine - Other
05RS0KZ	ICD-10	Replacement of Left Vertebral Vein with Nonautologous Tissue Substitute, Open Approach	Spine - Other
05RS47Z	ICD-10	Replacement of Left Vertebral Vein with Autologous Tissue Substitute, Percutaneous Endoscopic Approach	Spine - Other
05RS4JZ	ICD-10	Replacement of Left Vertebral Vein with Synthetic Substitute, Percutaneous Endoscopic Approach	Spine - Other
05RS4KZ	ICD-10	Replacement of Left Vertebral Vein with Nonautologous Tissue Substitute, Percutaneous Endoscopic Approach	Spine - Other
05SR0ZZ	ICD-10	Reposition Right Vertebral Vein, Open Approach	Spine - Other
05SR3ZZ	ICD-10	Reposition Right Vertebral Vein, Percutaneous Approach	Spine - Other
05SR4ZZ	ICD-10	Reposition Right Vertebral Vein, Percutaneous Endoscopic Approach	Spine - Other
05SS0ZZ	ICD-10	Reposition Left Vertebral Vein, Open Approach	Spine - Other
05SS3ZZ	ICD-10	Reposition Left Vertebral Vein, Percutaneous Approach	Spine - Other
05SS4ZZ	ICD-10	Reposition Left Vertebral Vein, Percutaneous Endoscopic Approach	Spine - Other
05UR07Z	ICD-10	Supplement Right Vertebral Vein with Autologous Tissue Substitute, Open Approach	Spine - Other
05UR0JZ	ICD-10	Supplement Right Vertebral Vein with Synthetic Substitute, Open Approach	Spine - Other
05UR0KZ	ICD-10	Supplement Right Vertebral Vein with Nonautologous Tissue Substitute, Open Approach	Spine - Other
05UR37Z	ICD-10	Supplement Right Vertebral Vein with Autologous Tissue Substitute, Percutaneous Approach	Spine - Other
05UR3JZ	ICD-10	Supplement Right Vertebral Vein with Synthetic Substitute, Percutaneous Approach	Spine - Other
05UR3KZ	ICD-10	Supplement Right Vertebral Vein with Nonautologous Tissue Substitute, Percutaneous Approach	Spine - Other
05UR47Z	ICD-10	Supplement Right Vertebral Vein with Autologous Tissue Substitute, Percutaneous Endoscopic Approach	Spine - Other
05UR4JZ	ICD-10	Supplement Right Vertebral Vein with Synthetic Substitute, Percutaneous Endoscopic Approach	Spine - Other
05UR4KZ	ICD-10	Supplement Right Vertebral Vein with Nonautologous Tissue Substitute, Percutaneous Endoscopic Approach	Spine - Other
05US07Z	ICD-10	Supplement Left Vertebral Vein with Autologous Tissue Substitute, Open Approach	Spine - Other
05US0JZ	ICD-10	Supplement Left Vertebral Vein with Synthetic Substitute, Open Approach	Spine - Other
05US0KZ	ICD-10	Supplement Left Vertebral Vein with Nonautologous Tissue Substitute, Open Approach	Spine - Other
05US37Z	ICD-10	Supplement Left Vertebral Vein with Autologous Tissue Substitute, Percutaneous Approach	Spine - Other
05US3JZ	ICD-10	Supplement Left Vertebral Vein with Synthetic Substitute, Percutaneous Approach	Spine - Other
05US3KZ	ICD-10	Supplement Left Vertebral Vein with Nonautologous Tissue Substitute, Percutaneous Approach	Spine - Other
05US47Z	ICD-10	Supplement Left Vertebral Vein with Autologous Tissue Substitute, Percutaneous Endoscopic Approach	Spine - Other
05US4JZ	ICD-10	Supplement Left Vertebral Vein with Synthetic Substitute, Percutaneous Endoscopic Approach	Spine - Other
05US4KZ	ICD-10	Supplement Left Vertebral Vein with Nonautologous Tissue Substitute, Percutaneous Endoscopic Approach	Spine - Other
05VR0CZ	ICD-10	Restriction of Right Vertebral Vein with Extraluminal Device, Open Approach	Spine - Other
05VR0DZ	ICD-10	Restriction of Right Vertebral Vein with Intraluminal Device, Open Approach	Spine - Other
05VR0ZZ	ICD-10	Restriction of Right Vertebral Vein, Open Approach	Spine - Other
05VR3CZ	ICD-10	Restriction of Right Vertebral Vein with Extraluminal Device, Percutaneous Approach	Spine - Other
05VR3DZ	ICD-10	Restriction of Right Vertebral Vein with Intraluminal Device, Percutaneous Approach	Spine - Other
05VR3ZZ	ICD-10	Restriction of Right Vertebral Vein, Percutaneous Approach	Spine - Other
05VR4CZ	ICD-10	Restriction of Right Vertebral Vein with Extraluminal Device, Percutaneous Endoscopic Approach	Spine - Other
05VR4DZ	ICD-10	Restriction of Right Vertebral Vein with Intraluminal Device, Percutaneous Endoscopic Approach	Spine - Other
05VR4ZZ	ICD-10	Restriction of Right Vertebral Vein, Percutaneous Endoscopic Approach	Spine - Other
05VS0CZ	ICD-10	Restriction of Left Vertebral Vein with Extraluminal Device, Open Approach	Spine - Other
05VS0DZ	ICD-10	Restriction of Left Vertebral Vein with Intraluminal Device, Open Approach	Spine - Other
05VS0ZZ	ICD-10	Restriction of Left Vertebral Vein, Open Approach	Spine - Other
05VS3CZ	ICD-10	Restriction of Left Vertebral Vein with Extraluminal Device, Percutaneous Approach	Spine - Other
05VS3DZ	ICD-10	Restriction of Left Vertebral Vein with Intraluminal Device, Percutaneous Approach	Spine - Other
05VS3ZZ	ICD-10	Restriction of Left Vertebral Vein, Percutaneous Approach	Spine - Other
05VS4CZ	ICD-10	Restriction of Left Vertebral Vein with Extraluminal Device, Percutaneous Endoscopic Approach	Spine - Other
05VS4DZ	ICD-10	Restriction of Left Vertebral Vein with Intraluminal Device, Percutaneous Endoscopic Approach	Spine - Other
05VS4ZZ	ICD-10	Restriction of Left Vertebral Vein, Percutaneous Endoscopic Approach	Spine - Other
07DS0ZX	ICD-10	Extraction of Vertebral Bone Marrow, Open Approach, Diagnostic	Spine - Other
07DS0ZZ	ICD-10	Extraction of Vertebral Bone Marrow, Open Approach	Spine - Other
07DS3ZX	ICD-10	Extraction of Vertebral Bone Marrow, Percutaneous Approach, Diagnostic	Spine - Other
07DS3ZZ	ICD-10	Extraction of Vertebral Bone Marrow, Percutaneous Approach	Spine - Other
0G5B0ZZ	ICD-10	Destruction of Coccygeal Glomus, Open Approach	Spine - Other
0G5B3ZZ	ICD-10	Destruction of Coccygeal Glomus, Percutaneous Approach	Spine - Other
0G5B4ZZ	ICD-10	Destruction of Coccygeal Glomus, Percutaneous Endoscopic Approach	Spine - Other
0G9B00Z	ICD-10	Drainage of Coccygeal Glomus with Drainage Device, Open Approach	Spine - Other
0G9B0ZX	ICD-10	Drainage of Coccygeal Glomus, Open Approach, Diagnostic	Spine - Other
0G9B0ZZ	ICD-10	Drainage of Coccygeal Glomus, Open Approach	Spine - Other
0G9B30Z	ICD-10	Drainage of Coccygeal Glomus with Drainage Device, Percutaneous Approach	Spine - Other
0G9B3ZZ	ICD-10	Drainage of Coccygeal Glomus, Percutaneous Approach	Spine - Other
0G9B40Z	ICD-10	Drainage of Coccygeal Glomus with Drainage Device, Percutaneous Endoscopic Approach	Spine - Other
0G9B4ZZ	ICD-10	Drainage of Coccygeal Glomus, Percutaneous Endoscopic Approach	Spine - Other
0GBB0ZX	ICD-10	Excision of Coccygeal Glomus, Open Approach, Diagnostic	Spine - Other
0GBB0ZZ	ICD-10	Excision of Coccygeal Glomus, Open Approach	Spine - Other
0GBB3ZZ	ICD-10	Excision of Coccygeal Glomus, Percutaneous Approach	Spine - Other
0GBB4ZZ	ICD-10	Excision of Coccygeal Glomus, Percutaneous Endoscopic Approach	Spine - Other
0GCB0ZZ	ICD-10	Extirpation of Matter from Coccygeal Glomus, Open Approach	Spine - Other
0GCB3ZZ	ICD-10	Extirpation of Matter from Coccygeal Glomus, Percutaneous Approach	Spine - Other
0GCB4ZZ	ICD-10	Extirpation of Matter from Coccygeal Glomus, Percutaneous Endoscopic Approach	Spine - Other
0GNB0ZZ	ICD-10	Release Coccygeal Glomus, Open Approach	Spine - Other
0GNB3ZZ	ICD-10	Release Coccygeal Glomus, Percutaneous Approach	Spine - Other
0GNB4ZZ	ICD-10	Release Coccygeal Glomus, Percutaneous Endoscopic Approach	Spine - Other
0GQB0ZZ	ICD-10	Repair Coccygeal Glomus, Open Approach	Spine - Other
0GQB3ZZ	ICD-10	Repair Coccygeal Glomus, Percutaneous Approach	Spine - Other
0GQB4ZZ	ICD-10	Repair Coccygeal Glomus, Percutaneous Endoscopic Approach	Spine - Other
0GTB0ZZ	ICD-10	Resection of Coccygeal Glomus, Open Approach	Spine - Other
0GTB4ZZ	ICD-10	Resection of Coccygeal Glomus, Percutaneous Endoscopic Approach	Spine - Other
0H56XZD	ICD-10	Destruction of Back Skin, Multiple, External Approach	Spine - Other
0H56XZZ	ICD-10	Destruction of Back Skin, External Approach	Spine - Other
0H86XZZ	ICD-10	Division of Back Skin, External Approach	Spine - Other
0H96X0Z	ICD-10	Drainage of Back Skin with Drainage Device, External Approach	Spine - Other
0H96XZX	ICD-10	Drainage of Back Skin, External Approach, Diagnostic	Spine - Other
0H96XZZ	ICD-10	Drainage of Back Skin, External Approach	Spine - Other
0HB6XZX	ICD-10	Excision of Back Skin, External Approach, Diagnostic	Spine - Other
0HB6XZZ	ICD-10	Excision of Back Skin, External Approach	Spine - Other
0HC6XZZ	ICD-10	Extirpation of Matter from Back Skin, External Approach	Spine - Other
0HD6XZZ	ICD-10	Extraction of Back Skin, External Approach	Spine - Other
0HM6XZZ	ICD-10	Reattachment of Back Skin, External Approach	Spine - Other
0HN6XZZ	ICD-10	Release Back Skin, External Approach	Spine - Other
0HQ6XZZ	ICD-10	Repair Back Skin, External Approach	Spine - Other
0HR6X73	ICD-10	Replacement of Back Skin with Autologous Tissue Substitute, Full Thickness, External Approach	Spine - Other
0HR6X74	ICD-10	Replacement of Back Skin with Autologous Tissue Substitute, Partial Thickness, External Approach	Spine - Other
0HR6XJ3	ICD-10	Replacement of Back Skin with Synthetic Substitute, Full Thickness, External Approach	Spine - Other
0HR6XJ4	ICD-10	Replacement of Back Skin with Synthetic Substitute, Partial Thickness, External Approach	Spine - Other
0HR6XJZ	ICD-10	Replacement of Back Skin with Synthetic Substitute, External Approach	Spine - Other
0HR6XK3	ICD-10	Replacement of Back Skin with Nonautologous Tissue Substitute, Full Thickness, External Approach	Spine - Other
0HR6XK4	ICD-10	Replacement of Back Skin with Nonautologous Tissue Substitute, Partial Thickness, External Approach	Spine - Other
0HX6XZZ	ICD-10	Transfer Back Skin, External Approach	Spine - Other
0J070ZZ	ICD-10	Alteration of Back Subcutaneous Tissue and Fascia, Open Approach	Spine - Other
0J073ZZ	ICD-10	Alteration of Back Subcutaneous Tissue and Fascia, Percutaneous Approach	Spine - Other
0J570ZZ	ICD-10	Destruction of Back Subcutaneous Tissue and Fascia, Open Approach	Spine - Other
0J573ZZ	ICD-10	Destruction of Back Subcutaneous Tissue and Fascia, Percutaneous Approach	Spine - Other
0J870ZZ	ICD-10	Division of Back Subcutaneous Tissue and Fascia, Open Approach	Spine - Other
0J873ZZ	ICD-10	Division of Back Subcutaneous Tissue and Fascia, Percutaneous Approach	Spine - Other
0J9700Z	ICD-10	Drainage of Back Subcutaneous Tissue and Fascia with Drainage Device, Open Approach	Spine - Other
0J970ZX	ICD-10	Drainage of Back Subcutaneous Tissue and Fascia, Open Approach, Diagnostic	Spine - Other
0J970ZZ	ICD-10	Drainage of Back Subcutaneous Tissue and Fascia, Open Approach	Spine - Other
0J9730Z	ICD-10	Drainage of Back Subcutaneous Tissue and Fascia with Drainage Device, Percutaneous Approach	Spine - Other
0J973ZZ	ICD-10	Drainage of Back Subcutaneous Tissue and Fascia, Percutaneous Approach	Spine - Other
0JB70ZX	ICD-10	Excision of Back Subcutaneous Tissue and Fascia, Open Approach, Diagnostic	Spine - Other
0JB70ZZ	ICD-10	Excision of Back Subcutaneous Tissue and Fascia, Open Approach	Spine - Other
0JB73ZZ	ICD-10	Excision of Back Subcutaneous Tissue and Fascia, Percutaneous Approach	Spine - Other
0JC70ZZ	ICD-10	Extirpation of Matter from Back Subcutaneous Tissue and Fascia, Open Approach	Spine - Other
0JC73ZZ	ICD-10	Extirpation of Matter from Back Subcutaneous Tissue and Fascia, Percutaneous Approach	Spine - Other
0JD70ZZ	ICD-10	Extraction of Back Subcutaneous Tissue and Fascia, Open Approach	Spine - Other
0JD73ZZ	ICD-10	Extraction of Back Subcutaneous Tissue and Fascia, Percutaneous Approach	Spine - Other
0JH70BZ	ICD-10	Insertion of Single Array Stimulator Generator into Back Subcutaneous Tissue and Fascia, Open Approach	Spine - Other
0JH70CZ	ICD-10	Insertion of Single Array Rechargeable Stimulator Generator into Back Subcutaneous Tissue and Fascia, Open Approach	Spine - Other
0JH70DZ	ICD-10	Insertion of Multiple Array Stimulator Generator into Back Subcutaneous Tissue and Fascia, Open Approach	Spine - Other
0JH70EZ	ICD-10	Insertion of Multiple Array Rechargeable Stimulator Generator into Back Subcutaneous Tissue and Fascia, Open Approach	Spine - Other
0JH70MZ	ICD-10	Insertion of Stimulator Generator into Back Subcutaneous Tissue and Fascia, Open Approach	Spine - Other
0JH70NZ	ICD-10	Insertion of Tissue Expander into Back Subcutaneous Tissue and Fascia, Open Approach	Spine - Other
0JH70VZ	ICD-10	Insertion of Infusion Pump into Back Subcutaneous Tissue and Fascia, Open Approach	Spine - Other
0JH73BZ	ICD-10	Insertion of Single Array Stimulator Generator into Back Subcutaneous Tissue and Fascia, Percutaneous Approach	Spine - Other
0JH73CZ	ICD-10	Insertion of Single Array Rechargeable Stimulator Generator into Back Subcutaneous Tissue and Fascia, Percutaneous Approach	Spine - Other
0JH73DZ	ICD-10	Insertion of Multiple Array Stimulator Generator into Back Subcutaneous Tissue and Fascia, Percutaneous Approach	Spine - Other
0JH73EZ	ICD-10	Insertion of Multiple Array Rechargeable Stimulator Generator into Back Subcutaneous Tissue and Fascia, Percutaneous Approach	Spine - Other
0JH73MZ	ICD-10	Insertion of Stimulator Generator into Back Subcutaneous Tissue and Fascia, Percutaneous Approach	Spine - Other
0JH73NZ	ICD-10	Insertion of Tissue Expander into Back Subcutaneous Tissue and Fascia, Percutaneous Approach	Spine - Other
0JH73VZ	ICD-10	Insertion of Infusion Pump into Back Subcutaneous Tissue and Fascia, Percutaneous Approach	Spine - Other
0JN70ZZ	ICD-10	Release Back Subcutaneous Tissue and Fascia, Open Approach	Spine - Other
0JN73ZZ	ICD-10	Release Back Subcutaneous Tissue and Fascia, Percutaneous Approach	Spine - Other
0JN7XZZ	ICD-10	Release Back Subcutaneous Tissue and Fascia, External Approach	Spine - Other
0JQ70ZZ	ICD-10	Repair Back Subcutaneous Tissue and Fascia, Open Approach	Spine - Other
0JQ73ZZ	ICD-10	Repair Back Subcutaneous Tissue and Fascia, Percutaneous Approach	Spine - Other
0JR707Z	ICD-10	Replacement of Back Subcutaneous Tissue and Fascia with Autologous Tissue Substitute, Open Approach	Spine - Other
0JR70JZ	ICD-10	Replacement of Back Subcutaneous Tissue and Fascia with Synthetic Substitute, Open Approach	Spine - Other
0JR70KZ	ICD-10	Replacement of Back Subcutaneous Tissue and Fascia with Nonautologous Tissue Substitute, Open Approach	Spine - Other
0JR737Z	ICD-10	Replacement of Back Subcutaneous Tissue and Fascia with Autologous Tissue Substitute, Percutaneous Approach	Spine - Other
0JR73JZ	ICD-10	Replacement of Back Subcutaneous Tissue and Fascia with Synthetic Substitute, Percutaneous Approach	Spine - Other
0JR73KZ	ICD-10	Replacement of Back Subcutaneous Tissue and Fascia with Nonautologous Tissue Substitute, Percutaneous Approach	Spine - Other
0JU707Z	ICD-10	Supplement of Back Subcutaneous Tissue and Fascia with Autologous Tissue Substitute, Open Approach	Spine - Other
0JU70JZ	ICD-10	Supplement of Back Subcutaneous Tissue and Fascia with Synthetic Substitute, Open Approach	Spine - Other
0JU70KZ	ICD-10	Supplement of Back Subcutaneous Tissue and Fascia with Nonautologous Tissue Substitute, Open Approach	Spine - Other
0JU737Z	ICD-10	Supplement of Back Subcutaneous Tissue and Fascia with Autologous Tissue Substitute, Percutaneous Approach	Spine - Other
0JU73JZ	ICD-10	Supplement of Back Subcutaneous Tissue and Fascia with Synthetic Substitute, Percutaneous Approach	Spine - Other
0JU73KZ	ICD-10	Supplement of Back Subcutaneous Tissue and Fascia with Nonautologous Tissue Substitute, Percutaneous Approach	Spine - Other
0JX70ZB	ICD-10	Transfer Back Subcutaneous Tissue and Fascia with Skin and Subcutaneous Tissue, Open Approach	Spine - Other
0JX70ZC	ICD-10	Transfer Back Subcutaneous Tissue and Fascia with Skin, Subcutaneous Tissue and Fascia, Open Approach	Spine - Other
0JX70ZZ	ICD-10	Transfer Back Subcutaneous Tissue and Fascia, Open Approach	Spine - Other
0JX73ZB	ICD-10	Transfer Back Subcutaneous Tissue and Fascia with Skin and Subcutaneous Tissue, Percutaneous Approach	Spine - Other
0JX73ZC	ICD-10	Transfer Back Subcutaneous Tissue and Fascia with Skin, Subcutaneous Tissue and Fascia, Percutaneous Approach	Spine - Other
0JX73ZZ	ICD-10	Transfer Back Subcutaneous Tissue and Fascia, Percutaneous Approach	Spine - Other
0P530ZZ	ICD-10	Destruction of Cervical Vertebra, Open Approach	Spine - Other
0P533ZZ	ICD-10	Destruction of Cervical Vertebra, Percutaneous Approach	Spine - Other
0P534ZZ	ICD-10	Destruction of Cervical Vertebra, Percutaneous Endoscopic Approach	Spine - Other
0P540ZZ	ICD-10	Destruction of Thoracic Vertebra, Open Approach	Spine - Other
0P543ZZ	ICD-10	Destruction of Thoracic Vertebra, Percutaneous Approach	Spine - Other
0P544ZZ	ICD-10	Destruction of Thoracic Vertebra, Percutaneous Endoscopic Approach	Spine - Other
0P830ZZ	ICD-10	Division of Cervical Vertebra, Open Approach	Spine - Other
0P833ZZ	ICD-10	Division of Cervical Vertebra, Percutaneous Approach	Spine - Other
0P834ZZ	ICD-10	Division of Cervical Vertebra, Percutaneous Endoscopic Approach	Spine - Other
0P840ZZ	ICD-10	Division of Thoracic Vertebra, Open Approach	Spine - Other
0P843ZZ	ICD-10	Division of Thoracic Vertebra, Percutaneous Approach	Spine - Other
0P844ZZ	ICD-10	Division of Thoracic Vertebra, Percutaneous Endoscopic Approach	Spine - Other
0P9300Z	ICD-10	Drainage of Cervical Vertebra with Drainage Device, Open Approach	Spine - Other
0P930ZX	ICD-10	Drainage of Cervical Vertebra, Open Approach, Diagnostic	Spine - Other
0P930ZZ	ICD-10	Drainage of Cervical Vertebra, Open Approach	Spine - Other
0P9330Z	ICD-10	Drainage of Cervical Vertebra with Drainage Device, Percutaneous Approach	Spine - Other
0P933ZZ	ICD-10	Drainage of Cervical Vertebra, Percutaneous Approach	Spine - Other
0P9340Z	ICD-10	Drainage of Cervical Vertebra with Drainage Device, Percutaneous Endoscopic Approach	Spine - Other
0P934ZZ	ICD-10	Drainage of Cervical Vertebra, Percutaneous Endoscopic Approach	Spine - Other
0P9400Z	ICD-10	Drainage of Thoracic Vertebra with Drainage Device, Open Approach	Spine - Other
0P940ZX	ICD-10	Drainage of Thoracic Vertebra, Open Approach, Diagnostic	Spine - Other
0P940ZZ	ICD-10	Drainage of Thoracic Vertebra, Open Approach	Spine - Other
0P9430Z	ICD-10	Drainage of Thoracic Vertebra with Drainage Device, Percutaneous Approach	Spine - Other
0P943ZZ	ICD-10	Drainage of Thoracic Vertebra, Percutaneous Approach	Spine - Other
0P9440Z	ICD-10	Drainage of Thoracic Vertebra with Drainage Device, Percutaneous Endoscopic Approach	Spine - Other
0P944ZZ	ICD-10	Drainage of Thoracic Vertebra, Percutaneous Endoscopic Approach	Spine - Other
0PB30ZX	ICD-10	Excision of Cervical Vertebra, Open Approach, Diagnostic	Spine - Other
0PB30ZZ	ICD-10	Excision of Cervical Vertebra, Open Approach	Spine - Other
0PB33ZZ	ICD-10	Excision of Cervical Vertebra, Percutaneous Approach	Spine - Other
0PB34ZZ	ICD-10	Excision of Cervical Vertebra, Percutaneous Endoscopic Approach	Spine - Other
0PB40ZX	ICD-10	Excision of Thoracic Vertebra, Open Approach, Diagnostic	Spine - Other
0PB40ZZ	ICD-10	Excision of Thoracic Vertebra, Open Approach	Spine - Other
0PB43ZZ	ICD-10	Excision of Thoracic Vertebra, Percutaneous Approach	Spine - Other
0PB44ZZ	ICD-10	Excision of Thoracic Vertebra, Percutaneous Endoscopic Approach	Spine - Other
0PC30ZZ	ICD-10	Extirpation of Matter from Cervical Vertebra, Open Approach	Spine - Other
0PC33ZZ	ICD-10	Extirpation of Matter from Cervical Vertebra, Percutaneous Approach	Spine - Other
0PC34ZZ	ICD-10	Extirpation of Matter from Cervical Vertebra, Percutaneous Endoscopic Approach	Spine - Other
0PC40ZZ	ICD-10	Extirpation of Matter from Thoracic Vertebra, Open Approach	Spine - Other
0PC43ZZ	ICD-10	Extirpation of Matter from Thoracic Vertebra, Percutaneous Approach	Spine - Other
0PC44ZZ	ICD-10	Extirpation of Matter from Thoracic Vertebra, Percutaneous Endoscopic Approach	Spine - Other
0PN30ZZ	ICD-10	Release Cervical Vertebra, Open Approach	Spine - Other
0PN33ZZ	ICD-10	Release Cervical Vertebra, Percutaneous Approach	Spine - Other
0PN34ZZ	ICD-10	Release Cervical Vertebra, Percutaneous Endoscopic Approach	Spine - Other
0PN40ZZ	ICD-10	Release Thoracic Vertebra, Open Approach	Spine - Other
0PN43ZZ	ICD-10	Release Thoracic Vertebra, Percutaneous Approach	Spine - Other
0PN44ZZ	ICD-10	Release Thoracic Vertebra, Percutaneous Endoscopic Approach	Spine - Other
0PP307Z	ICD-10	Removal of Autologous Tissue Substitute from Cervical Vertebra, Open Approach	Spine - Other
0PP30JZ	ICD-10	Removal of Synthetic Substitute from Cervical Vertebra, Open Approach	Spine - Other
0PP30KZ	ICD-10	Removal of Nonautologous Tissue Substitute from Cervical Vertebra, Open Approach	Spine - Other
0PP337Z	ICD-10	Removal of Autologous Tissue Substitute from Cervical Vertebra, Percutaneous Approach	Spine - Other
0PP33JZ	ICD-10	Removal of Synthetic Substitute from Cervical Vertebra, Percutaneous Approach	Spine - Other
0PP33KZ	ICD-10	Removal of Nonautologous Tissue Substitute from Cervical Vertebra, Percutaneous Approach	Spine - Other
0PP347Z	ICD-10	Removal of Autologous Tissue Substitute from Cervical Vertebra, Percutaneous Endoscopic Approach	Spine - Other
0PP34JZ	ICD-10	Removal of Synthetic Substitute from Cervical Vertebra, Percutaneous Endoscopic Approach	Spine - Other
0PP34KZ	ICD-10	Removal of Nonautologous Tissue Substitute from Cervical Vertebra, Percutaneous Endoscopic Approach	Spine - Other
0PP407Z	ICD-10	Removal of Autologous Tissue Substitute from Thoracic Vertebra, Open Approach	Spine - Other
0PP40JZ	ICD-10	Removal of Synthetic Substitute from Thoracic Vertebra, Open Approach	Spine - Other
0PP40KZ	ICD-10	Removal of Nonautologous Tissue Substitute from Thoracic Vertebra, Open Approach	Spine - Other
0PP437Z	ICD-10	Removal of Autologous Tissue Substitute from Thoracic Vertebra, Percutaneous Approach	Spine - Other
0PP43JZ	ICD-10	Removal of Synthetic Substitute from Thoracic Vertebra, Percutaneous Approach	Spine - Other
0PP43KZ	ICD-10	Removal of Nonautologous Tissue Substitute from Thoracic Vertebra, Percutaneous Approach	Spine - Other
0PP447Z	ICD-10	Removal of Autologous Tissue Substitute from Thoracic Vertebra, Percutaneous Endoscopic Approach	Spine - Other
0PP44JZ	ICD-10	Removal of Synthetic Substitute from Thoracic Vertebra, Percutaneous Endoscopic Approach	Spine - Other
0PP44KZ	ICD-10	Removal of Nonautologous Tissue Substitute from Thoracic Vertebra, Percutaneous Endoscopic Approach	Spine - Other
0PQ30ZZ	ICD-10	Repair Cervical Vertebra, Open Approach	Spine - Other
0PQ33ZZ	ICD-10	Repair Cervical Vertebra, Percutaneous Approach	Spine - Other
0PQ34ZZ	ICD-10	Repair Cervical Vertebra, Percutaneous Endoscopic Approach	Spine - Other
0PQ3XZZ	ICD-10	Repair Cervical Vertebra, External Approach	Spine - Other
0PQ40ZZ	ICD-10	Repair Thoracic Vertebra, Open Approach	Spine - Other
0PQ43ZZ	ICD-10	Repair Thoracic Vertebra, Percutaneous Approach	Spine - Other
0PQ44ZZ	ICD-10	Repair Thoracic Vertebra, Percutaneous Endoscopic Approach	Spine - Other
0PQ4XZZ	ICD-10	Repair Thoracic Vertebra, External Approach	Spine - Other
0PR307Z	ICD-10	Replacement of Cervical Vertebra with Autologous Tissue Substitute, Open Approach	Spine - Other
0PR30JZ	ICD-10	Replacement of Cervical Vertebra with Synthetic Substitute, Open Approach	Spine - Other
0PR30KZ	ICD-10	Replacement of Cervical Vertebra with Nonautologous Tissue Substitute, Open Approach	Spine - Other
0PR337Z	ICD-10	Replacement of Cervical Vertebra with Autologous Tissue Substitute, Percutaneous Approach	Spine - Other
0PR33JZ	ICD-10	Replacement of Cervical Vertebra with Synthetic Substitute, Percutaneous Approach	Spine - Other
0PR33KZ	ICD-10	Replacement of Cervical Vertebra with Nonautologous Tissue Substitute, Percutaneous Approach	Spine - Other
0PR347Z	ICD-10	Replacement of Cervical Vertebra with Autologous Tissue Substitute, Percutaneous Endoscopic Approach	Spine - Other
0PR34JZ	ICD-10	Replacement of Cervical Vertebra with Synthetic Substitute, Percutaneous Endoscopic Approach	Spine - Other
0PR34KZ	ICD-10	Replacement of Cervical Vertebra with Nonautologous Tissue Substitute, Percutaneous Endoscopic Approach	Spine - Other
0PR407Z	ICD-10	Replacement of Thoracic Vertebra with Autologous Tissue Substitute, Open Approach	Spine - Other
0PR40JZ	ICD-10	Replacement of Thoracic Vertebra with Synthetic Substitute, Open Approach	Spine - Other
0PR40KZ	ICD-10	Replacement of Thoracic Vertebra with Nonautologous Tissue Substitute, Open Approach	Spine - Other
0PR437Z	ICD-10	Replacement of Thoracic Vertebra with Autologous Tissue Substitute, Percutaneous Approach	Spine - Other
0PR43JZ	ICD-10	Replacement of Thoracic Vertebra with Synthetic Substitute, Percutaneous Approach	Spine - Other
0PR43KZ	ICD-10	Replacement of Thoracic Vertebra with Nonautologous Tissue Substitute, Percutaneous Approach	Spine - Other
0PR447Z	ICD-10	Replacement of Thoracic Vertebra with Autologous Tissue Substitute, Percutaneous Endoscopic Approach	Spine - Other
0PR44JZ	ICD-10	Replacement of Thoracic Vertebra with Synthetic Substitute, Percutaneous Endoscopic Approach	Spine - Other
0PR44KZ	ICD-10	Replacement of Thoracic Vertebra with Nonautologous Tissue Substitute, Percutaneous Endoscopic Approach	Spine - Other
0PS30ZZ	ICD-10	Reposition Cervical Vertebra, Open Approach	Spine - Other
0PS33ZZ	ICD-10	Reposition Cervical Vertebra, Percutaneous Approach	Spine - Other
0PS34ZZ	ICD-10	Reposition Cervical Vertebra, Percutaneous Endoscopic Approach	Spine - Other
0PS3XZZ	ICD-10	Reposition Cervical Vertebra, External Approach	Spine - Other
0PS40ZZ	ICD-10	Reposition Thoracic Vertebra, Open Approach	Spine - Other
0PS43ZZ	ICD-10	Reposition Thoracic Vertebra, Percutaneous Approach	Spine - Other
0PS44ZZ	ICD-10	Reposition Thoracic Vertebra, Percutaneous Endoscopic Approach	Spine - Other
0PS4XZZ	ICD-10	Reposition Thoracic Vertebra, External Approach	Spine - Other
0PU307Z	ICD-10	Supplement Cervical Vertebra with Autologous Tissue Substitute, Open Approach	Spine - Other
0PU30JZ	ICD-10	Supplement Cervical Vertebra with Synthetic Substitute, Open Approach	Spine - Other
0PU30KZ	ICD-10	Supplement Cervical Vertebra with Nonautologous Tissue Substitute, Open Approach	Spine - Other
0PU337Z	ICD-10	Supplement Cervical Vertebra with Autologous Tissue Substitute, Percutaneous Approach	Spine - Other
0PU33JZ	ICD-10	Supplement Cervical Vertebra with Synthetic Substitute, Percutaneous Approach	Spine - Other
0PU33KZ	ICD-10	Supplement Cervical Vertebra with Nonautologous Tissue Substitute, Percutaneous Approach	Spine - Other
0PU347Z	ICD-10	Supplement Cervical Vertebra with Autologous Tissue Substitute, Percutaneous Endoscopic Approach	Spine - Other
0PU34JZ	ICD-10	Supplement Cervical Vertebra with Synthetic Substitute, Percutaneous Endoscopic Approach	Spine - Other
0PU34KZ	ICD-10	Supplement Cervical Vertebra with Nonautologous Tissue Substitute, Percutaneous Endoscopic Approach	Spine - Other
0PU407Z	ICD-10	Supplement Thoracic Vertebra with Autologous Tissue Substitute, Open Approach	Spine - Other
0PU40JZ	ICD-10	Supplement Thoracic Vertebra with Synthetic Substitute, Open Approach	Spine - Other
0PU40KZ	ICD-10	Supplement Thoracic Vertebra with Nonautologous Tissue Substitute, Open Approach	Spine - Other
0PU437Z	ICD-10	Supplement Thoracic Vertebra with Autologous Tissue Substitute, Percutaneous Approach	Spine - Other
0PU43JZ	ICD-10	Supplement Thoracic Vertebra with Synthetic Substitute, Percutaneous Approach	Spine - Other
0PU43KZ	ICD-10	Supplement Thoracic Vertebra with Nonautologous Tissue Substitute, Percutaneous Approach	Spine - Other
0PU447Z	ICD-10	Supplement Thoracic Vertebra with Autologous Tissue Substitute, Percutaneous Endoscopic Approach	Spine - Other
0PU44JZ	ICD-10	Supplement Thoracic Vertebra with Synthetic Substitute, Percutaneous Endoscopic Approach	Spine - Other
0PU44KZ	ICD-10	Supplement Thoracic Vertebra with Nonautologous Tissue Substitute, Percutaneous Endoscopic Approach	Spine - Other
0PW307Z	ICD-10	Revision of Autologous Tissue Substitute in Cervical Vertebra, Open Approach	Spine - Other
0PW30JZ	ICD-10	Revision of Synthetic Substitute in Cervical Vertebra, Open Approach	Spine - Other
0PW30KZ	ICD-10	Revision of Nonautologous Tissue Substitute in Cervical Vertebra, Open Approach	Spine - Other
0PW337Z	ICD-10	Revision of Autologous Tissue Substitute in Cervical Vertebra, Percutaneous Approach	Spine - Other
0PW33JZ	ICD-10	Revision of Synthetic Substitute in Cervical Vertebra, Percutaneous Approach	Spine - Other
0PW33KZ	ICD-10	Revision of Nonautologous Tissue Substitute in Cervical Vertebra, Percutaneous Approach	Spine - Other
0PW347Z	ICD-10	Revision of Autologous Tissue Substitute in Cervical Vertebra, Percutaneous Endoscopic Approach	Spine - Other
0PW34JZ	ICD-10	Revision of Synthetic Substitute in Cervical Vertebra, Percutaneous Endoscopic Approach	Spine - Other
0PW34KZ	ICD-10	Revision of Nonautologous Tissue Substitute in Cervical Vertebra, Percutaneous Endoscopic Approach	Spine - Other
0PW3X7Z	ICD-10	Revision of Autologous Tissue Substitute in Cervical Vertebra, External Approach	Spine - Other
0PW3XJZ	ICD-10	Revision of Synthetic Substitute in Cervical Vertebra, External Approach	Spine - Other
0PW3XKZ	ICD-10	Revision of Nonautologous Tissue Substitute in Cervical Vertebra, External Approach	Spine - Other
0PW407Z	ICD-10	Revision of Autologous Tissue Substitute in Thoracic Vertebra, Open Approach	Spine - Other
0PW40JZ	ICD-10	Revision of Synthetic Substitute in Thoracic Vertebra, Open Approach	Spine - Other
0PW40KZ	ICD-10	Revision of Nonautologous Tissue Substitute in Thoracic Vertebra, Open Approach	Spine - Other
0PW437Z	ICD-10	Revision of Autologous Tissue Substitute in Thoracic Vertebra, Percutaneous Approach	Spine - Other
0PW43JZ	ICD-10	Revision of Synthetic Substitute in Thoracic Vertebra, Percutaneous Approach	Spine - Other
0PW43KZ	ICD-10	Revision of Nonautologous Tissue Substitute in Thoracic Vertebra, Percutaneous Approach	Spine - Other
0PW447Z	ICD-10	Revision of Autologous Tissue Substitute in Thoracic Vertebra, Percutaneous Endoscopic Approach	Spine - Other
0PW44JZ	ICD-10	Revision of Synthetic Substitute in Thoracic Vertebra, Percutaneous Endoscopic Approach	Spine - Other
0PW44KZ	ICD-10	Revision of Nonautologous Tissue Substitute in Thoracic Vertebra, Percutaneous Endoscopic Approach	Spine - Other
0PW4X7Z	ICD-10	Revision of Autologous Tissue Substitute in Thoracic Vertebra, External Approach	Spine - Other
0PW4XJZ	ICD-10	Revision of Synthetic Substitute in Thoracic Vertebra, External Approach	Spine - Other
0PW4XKZ	ICD-10	Revision of Nonautologous Tissue Substitute in Thoracic Vertebra, External Approach	Spine - Other
0Q500ZZ	ICD-10	Destruction of Lumbar Vertebra, Open Approach	Spine - Other
0Q503ZZ	ICD-10	Destruction of Lumbar Vertebra, Percutaneous Approach	Spine - Other
0Q504ZZ	ICD-10	Destruction of Lumbar Vertebra, Percutaneous Endoscopic Approach	Spine - Other
0Q510ZZ	ICD-10	Destruction of Sacrum, Open Approach	Spine - Other
0Q513ZZ	ICD-10	Destruction of Sacrum, Percutaneous Approach	Spine - Other
0Q514ZZ	ICD-10	Destruction of Sacrum, Percutaneous Endoscopic Approach	Spine - Other
0Q5S0ZZ	ICD-10	Destruction of Coccyx, Open Approach	Spine - Other
0Q5S3ZZ	ICD-10	Destruction of Coccyx, Percutaneous Approach	Spine - Other
0Q5S4ZZ	ICD-10	Destruction of Coccyx, Percutaneous Endoscopic Approach	Spine - Other
0Q800ZZ	ICD-10	Division of Lumbar Vertebra, Open Approach	Spine - Other
0Q803ZZ	ICD-10	Division of Lumbar Vertebra, Percutaneous Approach	Spine - Other
0Q804ZZ	ICD-10	Division of Lumbar Vertebra, Percutaneous Endoscopic Approach	Spine - Other
0Q810ZZ	ICD-10	Division of Sacrum, Open Approach	Spine - Other
0Q813ZZ	ICD-10	Division of Sacrum, Percutaneous Approach	Spine - Other
0Q814ZZ	ICD-10	Division of Sacrum, Percutaneous Endoscopic Approach	Spine - Other
0Q8S0ZZ	ICD-10	Division of Coccyx, Open Approach	Spine - Other
0Q8S3ZZ	ICD-10	Division of Coccyx, Percutaneous Approach	Spine - Other
0Q8S4ZZ	ICD-10	Division of Coccyx, Percutaneous Endoscopic Approach	Spine - Other
0Q9000Z	ICD-10	Drainage of Lumbar Vertebra with Drainage Device, Open Approach	Spine - Other
0Q900ZX	ICD-10	Drainage of Lumbar Vertebra, Open Approach, Diagnostic	Spine - Other
0Q900ZZ	ICD-10	Drainage of Lumbar Vertebra, Open Approach	Spine - Other
0Q9030Z	ICD-10	Drainage of Lumbar Vertebra with Drainage Device, Percutaneous Approach	Spine - Other
0Q903ZZ	ICD-10	Drainage of Lumbar Vertebra, Percutaneous Approach	Spine - Other
0Q9040Z	ICD-10	Drainage of Lumbar Vertebra with Drainage Device, Percutaneous Endoscopic Approach	Spine - Other
0Q904ZZ	ICD-10	Drainage of Lumbar Vertebra, Percutaneous Endoscopic Approach	Spine - Other
0Q9100Z	ICD-10	Drainage of Sacrum with Drainage Device, Open Approach	Spine - Other
0Q910ZX	ICD-10	Drainage of Sacrum, Open Approach, Diagnostic	Spine - Other
0Q910ZZ	ICD-10	Drainage of Sacrum, Open Approach	Spine - Other
0Q9130Z	ICD-10	Drainage of Sacrum with Drainage Device, Percutaneous Approach	Spine - Other
0Q913ZZ	ICD-10	Drainage of Sacrum, Percutaneous Approach	Spine - Other
0Q9140Z	ICD-10	Drainage of Sacrum with Drainage Device, Percutaneous Endoscopic Approach	Spine - Other
0Q914ZZ	ICD-10	Drainage of Sacrum, Percutaneous Endoscopic Approach	Spine - Other
0Q9S00Z	ICD-10	Drainage of Coccyx with Drainage Device, Open Approach	Spine - Other
0Q9S0ZX	ICD-10	Drainage of Coccyx, Open Approach, Diagnostic	Spine - Other
0Q9S0ZZ	ICD-10	Drainage of Coccyx, Open Approach	Spine - Other
0Q9S30Z	ICD-10	Drainage of Coccyx with Drainage Device, Percutaneous Approach	Spine - Other
0Q9S3ZZ	ICD-10	Drainage of Coccyx, Percutaneous Approach	Spine - Other
0Q9S40Z	ICD-10	Drainage of Coccyx with Drainage Device, Percutaneous Endoscopic Approach	Spine - Other
0Q9S4ZZ	ICD-10	Drainage of Coccyx, Percutaneous Endoscopic Approach	Spine - Other
0QB00ZX	ICD-10	Excision of Lumbar Vertebra, Open Approach, Diagnostic	Spine - Other
0QB00ZZ	ICD-10	Excision of Lumbar Vertebra, Open Approach	Spine - Other
0QB03ZZ	ICD-10	Excision of Lumbar Vertebra, Percutaneous Approach	Spine - Other
0QB04ZZ	ICD-10	Excision of Lumbar Vertebra, Percutaneous Endoscopic Approach	Spine - Other
0QB10ZX	ICD-10	Excision of Sacrum, Open Approach, Diagnostic	Spine - Other
0QB10ZZ	ICD-10	Excision of Sacrum, Open Approach	Spine - Other
0QB13ZZ	ICD-10	Excision of Sacrum, Percutaneous Approach	Spine - Other
0QB14ZZ	ICD-10	Excision of Sacrum, Percutaneous Endoscopic Approach	Spine - Other
0QBS0ZX	ICD-10	Excision of Coccyx, Open Approach, Diagnostic	Spine - Other
0QBS0ZZ	ICD-10	Excision of Coccyx, Open Approach	Spine - Other
0QBS3ZZ	ICD-10	Excision of Coccyx, Percutaneous Approach	Spine - Other
0QBS4ZZ	ICD-10	Excision of Coccyx, Percutaneous Endoscopic Approach	Spine - Other
0QC00ZZ	ICD-10	Extirpation of Matter from Lumbar Vertebra, Open Approach	Spine - Other
0QC03ZZ	ICD-10	Extirpation of Matter from Lumbar Vertebra, Percutaneous Approach	Spine - Other
0QC04ZZ	ICD-10	Extirpation of Matter from Lumbar Vertebra, Percutaneous Endoscopic Approach	Spine - Other
0QC10ZZ	ICD-10	Extirpation of Matter from Sacrum, Open Approach	Spine - Other
0QC13ZZ	ICD-10	Extirpation of Matter from Sacrum, Percutaneous Approach	Spine - Other
0QC14ZZ	ICD-10	Extirpation of Matter from Sacrum, Percutaneous Endoscopic Approach	Spine - Other
0QCS0ZZ	ICD-10	Extirpation of Matter from Coccyx, Open Approach	Spine - Other
0QCS3ZZ	ICD-10	Extirpation of Matter from Coccyx, Percutaneous Approach	Spine - Other
0QCS4ZZ	ICD-10	Extirpation of Matter from Coccyx, Percutaneous Endoscopic Approach	Spine - Other
0QN00ZZ	ICD-10	Release Lumbar Vertebra, Open Approach	Spine - Other
0QN03ZZ	ICD-10	Release Lumbar Vertebra, Percutaneous Approach	Spine - Other
0QN04ZZ	ICD-10	Release Lumbar Vertebra, Percutaneous Endoscopic Approach	Spine - Other
0QN10ZZ	ICD-10	Release Sacrum, Open Approach	Spine - Other
0QN13ZZ	ICD-10	Release Sacrum, Percutaneous Approach	Spine - Other
0QN14ZZ	ICD-10	Release Sacrum, Percutaneous Endoscopic Approach	Spine - Other
0QNS0ZZ	ICD-10	Release Coccyx, Open Approach	Spine - Other
0QNS3ZZ	ICD-10	Release Coccyx, Percutaneous Approach	Spine - Other
0QNS4ZZ	ICD-10	Release Coccyx, Percutaneous Endoscopic Approach	Spine - Other
0QP007Z	ICD-10	Removal of Autologous Tissue Substitute from Lumbar Vertebra, Open Approach	Spine - Other
0QP00JZ	ICD-10	Removal of Synthetic Substitute from Lumbar Vertebra, Open Approach	Spine - Other
0QP00KZ	ICD-10	Removal of Nonautologous Tissue Substitute from Lumbar Vertebra, Open Approach	Spine - Other
0QP037Z	ICD-10	Removal of Autologous Tissue Substitute from Lumbar Vertebra, Percutaneous Approach	Spine - Other
0QP03JZ	ICD-10	Removal of Synthetic Substitute from Lumbar Vertebra, Percutaneous Approach	Spine - Other
0QP03KZ	ICD-10	Removal of Nonautologous Tissue Substitute from Lumbar Vertebra, Percutaneous Approach	Spine - Other
0QP047Z	ICD-10	Removal of Autologous Tissue Substitute from Lumbar Vertebra, Percutaneous Endoscopic Approach	Spine - Other
0QP04JZ	ICD-10	Removal of Synthetic Substitute from Lumbar Vertebra, Percutaneous Endoscopic Approach	Spine - Other
0QP04KZ	ICD-10	Removal of Nonautologous Tissue Substitute from Lumbar Vertebra, Percutaneous Endoscopic Approach	Spine - Other
0QP107Z	ICD-10	Removal of Autologous Tissue Substitute from Sacrum, Open Approach	Spine - Other
0QP10JZ	ICD-10	Removal of Synthetic Substitute from Sacrum, Open Approach	Spine - Other
0QP10KZ	ICD-10	Removal of Nonautologous Tissue Substitute from Sacrum, Open Approach	Spine - Other
0QP137Z	ICD-10	Removal of Autologous Tissue Substitute from Sacrum, Percutaneous Approach	Spine - Other
0QP13JZ	ICD-10	Removal of Synthetic Substitute from Sacrum, Percutaneous Approach	Spine - Other
0QP13KZ	ICD-10	Removal of Nonautologous Tissue Substitute from Sacrum, Percutaneous Approach	Spine - Other
0QP147Z	ICD-10	Removal of Autologous Tissue Substitute from Sacrum, Percutaneous Endoscopic Approach	Spine - Other
0QP14JZ	ICD-10	Removal of Synthetic Substitute from Sacrum, Percutaneous Endoscopic Approach	Spine - Other
0QP14KZ	ICD-10	Removal of Nonautologous Tissue Substitute from Sacrum, Percutaneous Endoscopic Approach	Spine - Other
0QPS07Z	ICD-10	Removal of Autologous Tissue Substitute from Coccyx, Open Approach	Spine - Other
0QPS0JZ	ICD-10	Removal of Synthetic Substitute from Coccyx, Open Approach	Spine - Other
0QPS0KZ	ICD-10	Removal of Nonautologous Tissue Substitute from Coccyx, Open Approach	Spine - Other
0QPS37Z	ICD-10	Removal of Autologous Tissue Substitute from Coccyx, Percutaneous Approach	Spine - Other
0QPS3JZ	ICD-10	Removal of Synthetic Substitute from Coccyx, Percutaneous Approach	Spine - Other
0QPS3KZ	ICD-10	Removal of Nonautologous Tissue Substitute from Coccyx, Percutaneous Approach	Spine - Other
0QPS47Z	ICD-10	Removal of Autologous Tissue Substitute from Coccyx, Percutaneous Endoscopic Approach	Spine - Other
0QPS4JZ	ICD-10	Removal of Synthetic Substitute from Coccyx, Percutaneous Endoscopic Approach	Spine - Other
0QPS4KZ	ICD-10	Removal of Nonautologous Tissue Substitute from Coccyx, Percutaneous Endoscopic Approach	Spine - Other
0QQ00ZZ	ICD-10	Repair Lumbar Vertebra, Open Approach	Spine - Other
0QQ03ZZ	ICD-10	Repair Lumbar Vertebra, Percutaneous Approach	Spine - Other
0QQ04ZZ	ICD-10	Repair Lumbar Vertebra, Percutaneous Endoscopic Approach	Spine - Other
0QQ0XZZ	ICD-10	Repair Lumbar Vertebra, External Approach	Spine - Other
0QQ10ZZ	ICD-10	Repair Sacrum, Open Approach	Spine - Other
0QQ13ZZ	ICD-10	Repair Sacrum, Percutaneous Approach	Spine - Other
0QQ14ZZ	ICD-10	Repair Sacrum, Percutaneous Endoscopic Approach	Spine - Other
0QQ1XZZ	ICD-10	Repair Sacrum, External Approach	Spine - Other
0QQS0ZZ	ICD-10	Repair Coccyx, Open Approach	Spine - Other
0QQS3ZZ	ICD-10	Repair Coccyx, Percutaneous Approach	Spine - Other
0QQS4ZZ	ICD-10	Repair Coccyx, Percutaneous Endoscopic Approach	Spine - Other
0QQSXZZ	ICD-10	Repair Coccyx, External Approach	Spine - Other
0QR007Z	ICD-10	Replacement of Lumbar Vertebra with Autologous Tissue Substitute, Open Approach	Spine - Other
0QR00JZ	ICD-10	Replacement of Lumbar Vertebra with Synthetic Substitute, Open Approach	Spine - Other
0QR00KZ	ICD-10	Replacement of Lumbar Vertebra with Nonautologous Tissue Substitute, Open Approach	Spine - Other
0QR037Z	ICD-10	Replacement of Lumbar Vertebra with Autologous Tissue Substitute, Percutaneous Approach	Spine - Other
0QR03JZ	ICD-10	Replacement of Lumbar Vertebra with Synthetic Substitute, Percutaneous Approach	Spine - Other
0QR03KZ	ICD-10	Replacement of Lumbar Vertebra with Nonautologous Tissue Substitute, Percutaneous Approach	Spine - Other
0QR047Z	ICD-10	Replacement of Lumbar Vertebra with Autologous Tissue Substitute, Percutaneous Endoscopic Approach	Spine - Other
0QR04JZ	ICD-10	Replacement of Lumbar Vertebra with Synthetic Substitute, Percutaneous Endoscopic Approach	Spine - Other
0QR04KZ	ICD-10	Replacement of Lumbar Vertebra with Nonautologous Tissue Substitute, Percutaneous Endoscopic Approach	Spine - Other
0QR107Z	ICD-10	Replacement of Sacrum with Autologous Tissue Substitute, Open Approach	Spine - Other
0QR10JZ	ICD-10	Replacement of Sacrum with Synthetic Substitute, Open Approach	Spine - Other
0QR10KZ	ICD-10	Replacement of Sacrum with Nonautologous Tissue Substitute, Open Approach	Spine - Other
0QR137Z	ICD-10	Replacement of Sacrum with Autologous Tissue Substitute, Percutaneous Approach	Spine - Other
0QR13JZ	ICD-10	Replacement of Sacrum with Synthetic Substitute, Percutaneous Approach	Spine - Other
0QR13KZ	ICD-10	Replacement of Sacrum with Nonautologous Tissue Substitute, Percutaneous Approach	Spine - Other
0QR147Z	ICD-10	Replacement of Sacrum with Autologous Tissue Substitute, Percutaneous Endoscopic Approach	Spine - Other
0QR14JZ	ICD-10	Replacement of Sacrum with Synthetic Substitute, Percutaneous Endoscopic Approach	Spine - Other
0QR14KZ	ICD-10	Replacement of Sacrum with Nonautologous Tissue Substitute, Percutaneous Endoscopic Approach	Spine - Other
0QRS07Z	ICD-10	Replacement of Coccyx with Autologous Tissue Substitute, Open Approach	Spine - Other
0QRS0JZ	ICD-10	Replacement of Coccyx with Synthetic Substitute, Open Approach	Spine - Other
0QRS0KZ	ICD-10	Replacement of Coccyx with Nonautologous Tissue Substitute, Open Approach	Spine - Other
0QRS37Z	ICD-10	Replacement of Coccyx with Autologous Tissue Substitute, Percutaneous Approach	Spine - Other
0QRS3JZ	ICD-10	Replacement of Coccyx with Synthetic Substitute, Percutaneous Approach	Spine - Other
0QRS3KZ	ICD-10	Replacement of Coccyx with Nonautologous Tissue Substitute, Percutaneous Approach	Spine - Other
0QRS47Z	ICD-10	Replacement of Coccyx with Autologous Tissue Substitute, Percutaneous Endoscopic Approach	Spine - Other
0QRS4JZ	ICD-10	Replacement of Coccyx with Synthetic Substitute, Percutaneous Endoscopic Approach	Spine - Other
0QRS4KZ	ICD-10	Replacement of Coccyx with Nonautologous Tissue Substitute, Percutaneous Endoscopic Approach	Spine - Other
0QS00ZZ	ICD-10	Reposition Lumbar Vertebra, Open Approach	Spine - Other
0QS03ZZ	ICD-10	Reposition Lumbar Vertebra, Percutaneous Approach	Spine - Other
0QS04ZZ	ICD-10	Reposition Lumbar Vertebra, Percutaneous Endoscopic Approach	Spine - Other
0QS0XZZ	ICD-10	Reposition Lumbar Vertebra, External Approach	Spine - Other
0QS10ZZ	ICD-10	Reposition Sacrum, Open Approach	Spine - Other
0QS13ZZ	ICD-10	Reposition Sacrum, Percutaneous Approach	Spine - Other
0QS14ZZ	ICD-10	Reposition Sacrum, Percutaneous Endoscopic Approach	Spine - Other
0QS1XZZ	ICD-10	Reposition Sacrum, External Approach	Spine - Other
0QSS0ZZ	ICD-10	Reposition Coccyx, Open Approach	Spine - Other
0QSS3ZZ	ICD-10	Reposition Coccyx, Percutaneous Approach	Spine - Other
0QSS4ZZ	ICD-10	Reposition Coccyx, Percutaneous Endoscopic Approach	Spine - Other
0QSSXZZ	ICD-10	Reposition Coccyx, External Approach	Spine - Other
0QTS0ZZ	ICD-10	Resection of Coccyx, Open Approach	Spine - Other
0QU007Z	ICD-10	Supplement Lumbar Vertebra with Autologous Tissue Substitute, Open Approach	Spine - Other
0QU00JZ	ICD-10	Supplement Lumbar Vertebra with Synthetic Substitute, Open Approach	Spine - Other
0QU00KZ	ICD-10	Supplement Lumbar Vertebra with Nonautologous Tissue Substitute, Open Approach	Spine - Other
0QU037Z	ICD-10	Supplement Lumbar Vertebra with Autologous Tissue Substitute, Percutaneous Approach	Spine - Other
0QU03JZ	ICD-10	Supplement Lumbar Vertebra with Synthetic Substitute, Percutaneous Approach	Spine - Other
0QU03KZ	ICD-10	Supplement Lumbar Vertebra with Nonautologous Tissue Substitute, Percutaneous Approach	Spine - Other
0QU047Z	ICD-10	Supplement Lumbar Vertebra with Autologous Tissue Substitute, Percutaneous Endoscopic Approach	Spine - Other
0QU04JZ	ICD-10	Supplement Lumbar Vertebra with Synthetic Substitute, Percutaneous Endoscopic Approach	Spine - Other
0QU04KZ	ICD-10	Supplement Lumbar Vertebra with Nonautologous Tissue Substitute, Percutaneous Endoscopic Approach	Spine - Other
0QU107Z	ICD-10	Supplement Sacrum with Autologous Tissue Substitute, Open Approach	Spine - Other
0QU10JZ	ICD-10	Supplement Sacrum with Synthetic Substitute, Open Approach	Spine - Other
0QU10KZ	ICD-10	Supplement Sacrum with Nonautologous Tissue Substitute, Open Approach	Spine - Other
0QU137Z	ICD-10	Supplement Sacrum with Autologous Tissue Substitute, Percutaneous Approach	Spine - Other
0QU13JZ	ICD-10	Supplement Sacrum with Synthetic Substitute, Percutaneous Approach	Spine - Other
0QU13KZ	ICD-10	Supplement Sacrum with Nonautologous Tissue Substitute, Percutaneous Approach	Spine - Other
0QU147Z	ICD-10	Supplement Sacrum with Autologous Tissue Substitute, Percutaneous Endoscopic Approach	Spine - Other
0QU14JZ	ICD-10	Supplement Sacrum with Synthetic Substitute, Percutaneous Endoscopic Approach	Spine - Other
0QU14KZ	ICD-10	Supplement Sacrum with Nonautologous Tissue Substitute, Percutaneous Endoscopic Approach	Spine - Other
0QUS07Z	ICD-10	Supplement Coccyx with Autologous Tissue Substitute, Open Approach	Spine - Other
0QUS0JZ	ICD-10	Supplement Coccyx with Synthetic Substitute, Open Approach	Spine - Other
0QUS0KZ	ICD-10	Supplement Coccyx with Nonautologous Tissue Substitute, Open Approach	Spine - Other
0QUS37Z	ICD-10	Supplement Coccyx with Autologous Tissue Substitute, Percutaneous Approach	Spine - Other
0QUS3JZ	ICD-10	Supplement Coccyx with Synthetic Substitute, Percutaneous Approach	Spine - Other
0QUS3KZ	ICD-10	Supplement Coccyx with Nonautologous Tissue Substitute, Percutaneous Approach	Spine - Other
0QUS47Z	ICD-10	Supplement Coccyx with Autologous Tissue Substitute, Percutaneous Endoscopic Approach	Spine - Other
0QUS4JZ	ICD-10	Supplement Coccyx with Synthetic Substitute, Percutaneous Endoscopic Approach	Spine - Other
0QUS4KZ	ICD-10	Supplement Coccyx with Nonautologous Tissue Substitute, Percutaneous Endoscopic Approach	Spine - Other
0QW007Z	ICD-10	Revision of Autologous Tissue Substitute in Lumbar Vertebra, Open Approach	Spine - Other
0QW00JZ	ICD-10	Revision of Synthetic Substitute in Lumbar Vertebra, Open Approach	Spine - Other
0QW00KZ	ICD-10	Revision of Nonautologous Tissue Substitute in Lumbar Vertebra, Open Approach	Spine - Other
0QW037Z	ICD-10	Revision of Autologous Tissue Substitute in Lumbar Vertebra, Percutaneous Approach	Spine - Other
0QW03JZ	ICD-10	Revision of Synthetic Substitute in Lumbar Vertebra, Percutaneous Approach	Spine - Other
0QW03KZ	ICD-10	Revision of Nonautologous Tissue Substitute in Lumbar Vertebra, Percutaneous Approach	Spine - Other
0QW047Z	ICD-10	Revision of Autologous Tissue Substitute in Lumbar Vertebra, Percutaneous Endoscopic Approach	Spine - Other
0QW04JZ	ICD-10	Revision of Synthetic Substitute in Lumbar Vertebra, Percutaneous Endoscopic Approach	Spine - Other
0QW04KZ	ICD-10	Revision of Nonautologous Tissue Substitute in Lumbar Vertebra, Percutaneous Endoscopic Approach	Spine - Other
0QW0X7Z	ICD-10	Revision of Autologous Tissue Substitute in Lumbar Vertebra, External Approach	Spine - Other
0QW0XJZ	ICD-10	Revision of Synthetic Substitute in Lumbar Vertebra, External Approach	Spine - Other
0QW0XKZ	ICD-10	Revision of Nonautologous Tissue Substitute in Lumbar Vertebra, External Approach	Spine - Other
0QW107Z	ICD-10	Revision of Autologous Tissue Substitute in Sacrum, Open Approach	Spine - Other
0QW10JZ	ICD-10	Revision of Synthetic Substitute in Sacrum, Open Approach	Spine - Other
0QW10KZ	ICD-10	Revision of Nonautologous Tissue Substitute in Sacrum, Open Approach	Spine - Other
0QW137Z	ICD-10	Revision of Autologous Tissue Substitute in Sacrum, Percutaneous Approach	Spine - Other
0QW13JZ	ICD-10	Revision of Synthetic Substitute in Sacrum, Percutaneous Approach	Spine - Other
0QW13KZ	ICD-10	Revision of Nonautologous Tissue Substitute in Sacrum, Percutaneous Approach	Spine - Other
0QW147Z	ICD-10	Revision of Autologous Tissue Substitute in Sacrum, Percutaneous Endoscopic Approach	Spine - Other
0QW14JZ	ICD-10	Revision of Synthetic Substitute in Sacrum, Percutaneous Endoscopic Approach	Spine - Other
0QW14KZ	ICD-10	Revision of Nonautologous Tissue Substitute in Sacrum, Percutaneous Endoscopic Approach	Spine - Other
0QW1X7Z	ICD-10	Revision of Autologous Tissue Substitute in Sacrum, External Approach	Spine - Other
0QW1XJZ	ICD-10	Revision of Synthetic Substitute in Sacrum, External Approach	Spine - Other
0QW1XKZ	ICD-10	Revision of Nonautologous Tissue Substitute in Sacrum, External Approach	Spine - Other
0QWS07Z	ICD-10	Revision of Autologous Tissue Substitute in Coccyx, Open Approach	Spine - Other
0QWS0JZ	ICD-10	Revision of Synthetic Substitute in Coccyx, Open Approach	Spine - Other
0QWS0KZ	ICD-10	Revision of Nonautologous Tissue Substitute in Coccyx, Open Approach	Spine - Other
0QWS37Z	ICD-10	Revision of Autologous Tissue Substitute in Coccyx, Percutaneous Approach	Spine - Other
0QWS3JZ	ICD-10	Revision of Synthetic Substitute in Coccyx, Percutaneous Approach	Spine - Other
0QWS3KZ	ICD-10	Revision of Nonautologous Tissue Substitute in Coccyx, Percutaneous Approach	Spine - Other
0QWS47Z	ICD-10	Revision of Autologous Tissue Substitute in Coccyx, Percutaneous Endoscopic Approach	Spine - Other
0QWS4JZ	ICD-10	Revision of Synthetic Substitute in Coccyx, Percutaneous Endoscopic Approach	Spine - Other
0QWS4KZ	ICD-10	Revision of Nonautologous Tissue Substitute in Coccyx, Percutaneous Endoscopic Approach	Spine - Other
0QWSX7Z	ICD-10	Revision of Autologous Tissue Substitute in Coccyx, External Approach	Spine - Other
0QWSXJZ	ICD-10	Revision of Synthetic Substitute in Coccyx, External Approach	Spine - Other
0QWSXKZ	ICD-10	Revision of Nonautologous Tissue Substitute in Coccyx, External Approach	Spine - Other
0R500ZZ	ICD-10	Destruction of Occipital-cervical Joint, Open Approach	Spine - Other
0R503ZZ	ICD-10	Destruction of Occipital-cervical Joint, Percutaneous Approach	Spine - Other
0R504ZZ	ICD-10	Destruction of Occipital-cervical Joint, Percutaneous Endoscopic Approach	Spine - Other
0R510ZZ	ICD-10	Destruction of Cervical Vertebral Joint, Open Approach	Spine - Other
0R513ZZ	ICD-10	Destruction of Cervical Vertebral Joint, Percutaneous Approach	Spine - Other
0R514ZZ	ICD-10	Destruction of Cervical Vertebral Joint, Percutaneous Endoscopic Approach	Spine - Other
0R530ZZ	ICD-10	Destruction of Cervical Vertebral Disc, Open Approach	Spine - Discectomy
0R533ZZ	ICD-10	Destruction of Cervical Vertebral Disc, Percutaneous Approach	Spine - Discectomy
0R534ZZ	ICD-10	Destruction of Cervical Vertebral Disc, Percutaneous Endoscopic Approach	Spine - Discectomy
0R540ZZ	ICD-10	Destruction of Cervicothoracic Vertebral Joint, Open Approach	Spine - Other
0R543ZZ	ICD-10	Destruction of Cervicothoracic Vertebral Joint, Percutaneous Approach	Spine - Other
0R544ZZ	ICD-10	Destruction of Cervicothoracic Vertebral Joint, Percutaneous Endoscopic Approach	Spine - Other
0R550ZZ	ICD-10	Destruction of Cervicothoracic Vertebral Disc, Open Approach	Spine - Discectomy
0R553ZZ	ICD-10	Destruction of Cervicothoracic Vertebral Disc, Percutaneous Approach	Spine - Discectomy
0R554ZZ	ICD-10	Destruction of Cervicothoracic Vertebral Disc, Percutaneous Endoscopic Approach	Spine - Discectomy
0R560ZZ	ICD-10	Destruction of Thoracic Vertebral Joint, Open Approach	Spine - Other
0R563ZZ	ICD-10	Destruction of Thoracic Vertebral Joint, Percutaneous Approach	Spine - Other
0R564ZZ	ICD-10	Destruction of Thoracic Vertebral Joint, Percutaneous Endoscopic Approach	Spine - Other
0R590ZZ	ICD-10	Destruction of Thoracic Vertebral Disc, Open Approach	Spine - Discectomy
0R593ZZ	ICD-10	Destruction of Thoracic Vertebral Disc, Percutaneous Approach	Spine - Discectomy
0R594ZZ	ICD-10	Destruction of Thoracic Vertebral Disc, Percutaneous Endoscopic Approach	Spine - Discectomy
0R5A0ZZ	ICD-10	Destruction of Thoracolumbar Vertebral Joint, Open Approach	Spine - Other
0R5A3ZZ	ICD-10	Destruction of Thoracolumbar Vertebral Joint, Percutaneous Approach	Spine - Other
0R5A4ZZ	ICD-10	Destruction of Thoracolumbar Vertebral Joint, Percutaneous Endoscopic Approach	Spine - Other
0R5B0ZZ	ICD-10	Destruction of Thoracolumbar Vertebral Disc, Open Approach	Spine - Discectomy
0R5B3ZZ	ICD-10	Destruction of Thoracolumbar Vertebral Disc, Percutaneous Approach	Spine - Discectomy
0R5B4ZZ	ICD-10	Destruction of Thoracolumbar Vertebral Disc, Percutaneous Endoscopic Approach	Spine - Discectomy
0R9000Z	ICD-10	Drainage of Occipital-cervical Joint with Drainage Device, Open Approach	Spine - Other
0R900ZX	ICD-10	Drainage of Occipital-cervical Joint, Open Approach, Diagnostic	Spine - Other
0R900ZZ	ICD-10	Drainage of Occipital-cervical Joint, Open Approach	Spine - Other
0R9030Z	ICD-10	Drainage of Occipital-cervical Joint with Drainage Device, Percutaneous Approach	Spine - Other
0R903ZZ	ICD-10	Drainage of Occipital-cervical Joint, Percutaneous Approach	Spine - Other
0R9040Z	ICD-10	Drainage of Occipital-cervical Joint with Drainage Device, Percutaneous Endoscopic Approach	Spine - Other
0R904ZZ	ICD-10	Drainage of Occipital-cervical Joint, Percutaneous Endoscopic Approach	Spine - Other
0R9100Z	ICD-10	Drainage of Cervical Vertebral Joint with Drainage Device, Open Approach	Spine - Other
0R910ZX	ICD-10	Drainage of Cervical Vertebral Joint, Open Approach, Diagnostic	Spine - Other
0R910ZZ	ICD-10	Drainage of Cervical Vertebral Joint, Open Approach	Spine - Other
0R9130Z	ICD-10	Drainage of Cervical Vertebral Joint with Drainage Device, Percutaneous Approach	Spine - Other
0R913ZZ	ICD-10	Drainage of Cervical Vertebral Joint, Percutaneous Approach	Spine - Other
0R9140Z	ICD-10	Drainage of Cervical Vertebral Joint with Drainage Device, Percutaneous Endoscopic Approach	Spine - Other
0R914ZZ	ICD-10	Drainage of Cervical Vertebral Joint, Percutaneous Endoscopic Approach	Spine - Other
0R9300Z	ICD-10	Drainage of Cervical Vertebral Disc with Drainage Device, Open Approach	Spine - Other
0R930ZX	ICD-10	Drainage of Cervical Vertebral Disc, Open Approach, Diagnostic	Spine - Other
0R930ZZ	ICD-10	Drainage of Cervical Vertebral Disc, Open Approach	Spine - Other
0R9330Z	ICD-10	Drainage of Cervical Vertebral Disc with Drainage Device, Percutaneous Approach	Spine - Other
0R933ZZ	ICD-10	Drainage of Cervical Vertebral Disc, Percutaneous Approach	Spine - Other
0R9340Z	ICD-10	Drainage of Cervical Vertebral Disc with Drainage Device, Percutaneous Endoscopic Approach	Spine - Other
0R934ZZ	ICD-10	Drainage of Cervical Vertebral Disc, Percutaneous Endoscopic Approach	Spine - Other
0R9400Z	ICD-10	Drainage of Cervicothoracic Vertebral Joint with Drainage Device, Open Approach	Spine - Other
0R940ZX	ICD-10	Drainage of Cervicothoracic Vertebral Joint, Open Approach, Diagnostic	Spine - Other
0R940ZZ	ICD-10	Drainage of Cervicothoracic Vertebral Joint, Open Approach	Spine - Other
0R9430Z	ICD-10	Drainage of Cervicothoracic Vertebral Joint with Drainage Device, Percutaneous Approach	Spine - Other
0R943ZZ	ICD-10	Drainage of Cervicothoracic Vertebral Joint, Percutaneous Approach	Spine - Other
0R9440Z	ICD-10	Drainage of Cervicothoracic Vertebral Joint with Drainage Device, Percutaneous Endoscopic Approach	Spine - Other
0R944ZZ	ICD-10	Drainage of Cervicothoracic Vertebral Joint, Percutaneous Endoscopic Approach	Spine - Other
0R9500Z	ICD-10	Drainage of Cervicothoracic Vertebral Disc with Drainage Device, Open Approach	Spine - Other
0R950ZX	ICD-10	Drainage of Cervicothoracic Vertebral Disc, Open Approach, Diagnostic	Spine - Other
0R950ZZ	ICD-10	Drainage of Cervicothoracic Vertebral Disc, Open Approach	Spine - Other
0R9530Z	ICD-10	Drainage of Cervicothoracic Vertebral Disc with Drainage Device, Percutaneous Approach	Spine - Other
0R953ZZ	ICD-10	Drainage of Cervicothoracic Vertebral Disc, Percutaneous Approach	Spine - Other
0R9540Z	ICD-10	Drainage of Cervicothoracic Vertebral Disc with Drainage Device, Percutaneous Endoscopic Approach	Spine - Other
0R954ZZ	ICD-10	Drainage of Cervicothoracic Vertebral Disc, Percutaneous Endoscopic Approach	Spine - Other
0R9600Z	ICD-10	Drainage of Thoracic Vertebral Joint with Drainage Device, Open Approach	Spine - Other
0R960ZX	ICD-10	Drainage of Thoracic Vertebral Joint, Open Approach, Diagnostic	Spine - Other
0R960ZZ	ICD-10	Drainage of Thoracic Vertebral Joint, Open Approach	Spine - Other
0R9630Z	ICD-10	Drainage of Thoracic Vertebral Joint with Drainage Device, Percutaneous Approach	Spine - Other
0R963ZZ	ICD-10	Drainage of Thoracic Vertebral Joint, Percutaneous Approach	Spine - Other
0R9640Z	ICD-10	Drainage of Thoracic Vertebral Joint with Drainage Device, Percutaneous Endoscopic Approach	Spine - Other
0R964ZZ	ICD-10	Drainage of Thoracic Vertebral Joint, Percutaneous Endoscopic Approach	Spine - Other
0R9900Z	ICD-10	Drainage of Thoracic Vertebral Disc with Drainage Device, Open Approach	Spine - Other
0R990ZX	ICD-10	Drainage of Thoracic Vertebral Disc, Open Approach, Diagnostic	Spine - Other
0R990ZZ	ICD-10	Drainage of Thoracic Vertebral Disc, Open Approach	Spine - Other
0R9930Z	ICD-10	Drainage of Thoracic Vertebral Disc with Drainage Device, Percutaneous Approach	Spine - Other
0R993ZZ	ICD-10	Drainage of Thoracic Vertebral Disc, Percutaneous Approach	Spine - Other
0R9940Z	ICD-10	Drainage of Thoracic Vertebral Disc with Drainage Device, Percutaneous Endoscopic Approach	Spine - Other
0R994ZZ	ICD-10	Drainage of Thoracic Vertebral Disc, Percutaneous Endoscopic Approach	Spine - Other
0R9A00Z	ICD-10	Drainage of Thoracolumbar Vertebral Joint with Drainage Device, Open Approach	Spine - Other
0R9A0ZX	ICD-10	Drainage of Thoracolumbar Vertebral Joint, Open Approach, Diagnostic	Spine - Other
0R9A0ZZ	ICD-10	Drainage of Thoracolumbar Vertebral Joint, Open Approach	Spine - Other
0R9A30Z	ICD-10	Drainage of Thoracolumbar Vertebral Joint with Drainage Device, Percutaneous Approach	Spine - Other
0R9A3ZZ	ICD-10	Drainage of Thoracolumbar Vertebral Joint, Percutaneous Approach	Spine - Other
0R9A40Z	ICD-10	Drainage of Thoracolumbar Vertebral Joint with Drainage Device, Percutaneous Endoscopic Approach	Spine - Other
0R9A4ZZ	ICD-10	Drainage of Thoracolumbar Vertebral Joint, Percutaneous Endoscopic Approach	Spine - Other
0R9B00Z	ICD-10	Drainage of Thoracolumbar Vertebral Disc with Drainage Device, Open Approach	Spine - Other
0R9B0ZX	ICD-10	Drainage of Thoracolumbar Vertebral Disc, Open Approach, Diagnostic	Spine - Other
0R9B0ZZ	ICD-10	Drainage of Thoracolumbar Vertebral Disc, Open Approach	Spine - Other
0R9B30Z	ICD-10	Drainage of Thoracolumbar Vertebral Disc with Drainage Device, Percutaneous Approach	Spine - Other
0R9B3ZZ	ICD-10	Drainage of Thoracolumbar Vertebral Disc, Percutaneous Approach	Spine - Other
0R9B40Z	ICD-10	Drainage of Thoracolumbar Vertebral Disc with Drainage Device, Percutaneous Endoscopic Approach	Spine - Other
0R9B4ZZ	ICD-10	Drainage of Thoracolumbar Vertebral Disc, Percutaneous Endoscopic Approach	Spine - Other
0RB00ZX	ICD-10	Excision of Occipital-cervical Joint, Open Approach, Diagnostic	Spine - Other
0RB00ZZ	ICD-10	Excision of Occipital-cervical Joint, Open Approach	Spine - Other
0RB03ZZ	ICD-10	Excision of Occipital-cervical Joint, Percutaneous Approach	Spine - Other
0RB04ZZ	ICD-10	Excision of Occipital-cervical Joint, Percutaneous Endoscopic Approach	Spine - Other
0RB10ZX	ICD-10	Excision of Cervical Vertebral Joint, Open Approach, Diagnostic	Spine - Other
0RB10ZZ	ICD-10	Excision of Cervical Vertebral Joint, Open Approach	Spine - Other
0RB13ZZ	ICD-10	Excision of Cervical Vertebral Joint, Percutaneous Approach	Spine - Other
0RB14ZZ	ICD-10	Excision of Cervical Vertebral Joint, Percutaneous Endoscopic Approach	Spine - Other
0RB30ZX	ICD-10	Excision of Cervical Vertebral Disc, Open Approach, Diagnostic	Spine - Discectomy
0RB30ZZ	ICD-10	Excision of Cervical Vertebral Disc, Open Approach	Spine - Discectomy
0RB33ZZ	ICD-10	Excision of Cervical Vertebral Disc, Percutaneous Approach	Spine - Discectomy
0RB34ZZ	ICD-10	Excision of Cervical Vertebral Disc, Percutaneous Endoscopic Approach	Spine - Discectomy
0RB40ZX	ICD-10	Excision of Cervicothoracic Vertebral Joint, Open Approach, Diagnostic	Spine - Other
0RB40ZZ	ICD-10	Excision of Cervicothoracic Vertebral Joint, Open Approach	Spine - Other
0RB43ZZ	ICD-10	Excision of Cervicothoracic Vertebral Joint, Percutaneous Approach	Spine - Other
0RB44ZZ	ICD-10	Excision of Cervicothoracic Vertebral Joint, Percutaneous Endoscopic Approach	Spine - Other
0RB50ZX	ICD-10	Excision of Cervicothoracic Vertebral Disc, Open Approach, Diagnostic	Spine - Discectomy
0RB50ZZ	ICD-10	Excision of Cervicothoracic Vertebral Disc, Open Approach	Spine - Discectomy
0RB53ZZ	ICD-10	Excision of Cervicothoracic Vertebral Disc, Percutaneous Approach	Spine - Discectomy
0RB54ZZ	ICD-10	Excision of Cervicothoracic Vertebral Disc, Percutaneous Endoscopic Approach	Spine - Discectomy
0RB60ZX	ICD-10	Excision of Thoracic Vertebral Joint, Open Approach, Diagnostic	Spine - Other
0RB60ZZ	ICD-10	Excision of Thoracic Vertebral Joint, Open Approach	Spine - Other
0RB63ZZ	ICD-10	Excision of Thoracic Vertebral Joint, Percutaneous Approach	Spine - Other
0RB64ZZ	ICD-10	Excision of Thoracic Vertebral Joint, Percutaneous Endoscopic Approach	Spine - Other
0RB90ZX	ICD-10	Excision of Thoracic Vertebral Disc, Open Approach, Diagnostic	Spine - Discectomy
0RB90ZZ	ICD-10	Excision of Thoracic Vertebral Disc, Open Approach	Spine - Discectomy
0RB93ZZ	ICD-10	Excision of Thoracic Vertebral Disc, Percutaneous Approach	Spine - Discectomy
0RB94ZZ	ICD-10	Excision of Thoracic Vertebral Disc, Percutaneous Endoscopic Approach	Spine - Discectomy
0RBA0ZX	ICD-10	Excision of Thoracolumbar Vertebral Joint, Open Approach, Diagnostic	Spine - Other
0RBA0ZZ	ICD-10	Excision of Thoracolumbar Vertebral Joint, Open Approach	Spine - Other
0RBA3ZZ	ICD-10	Excision of Thoracolumbar Vertebral Joint, Percutaneous Approach	Spine - Other
0RBA4ZZ	ICD-10	Excision of Thoracolumbar Vertebral Joint, Percutaneous Endoscopic Approach	Spine - Other
0RBB0ZX	ICD-10	Excision of Thoracolumbar Vertebral Disc, Open Approach, Diagnostic	Spine - Discectomy
0RBB0ZZ	ICD-10	Excision of Thoracolumbar Vertebral Disc, Open Approach	Spine - Discectomy
0RBB3ZZ	ICD-10	Excision of Thoracolumbar Vertebral Disc, Percutaneous Approach	Spine - Discectomy
0RBB4ZZ	ICD-10	Excision of Thoracolumbar Vertebral Disc, Percutaneous Endoscopic Approach	Spine - Discectomy
0RC00ZZ	ICD-10	Extirpation of Matter from Occipital-cervical Joint, Open Approach	Spine - Other
0RC03ZZ	ICD-10	Extirpation of Matter from Occipital-cervical Joint, Percutaneous Approach	Spine - Other
0RC04ZZ	ICD-10	Extirpation of Matter from Occipital-cervical Joint, Percutaneous Endoscopic Approach	Spine - Other
0RC10ZZ	ICD-10	Extirpation of Matter from Cervical Vertebral Joint, Open Approach	Spine - Other
0RC13ZZ	ICD-10	Extirpation of Matter from Cervical Vertebral Joint, Percutaneous Approach	Spine - Other
0RC14ZZ	ICD-10	Extirpation of Matter from Cervical Vertebral Joint, Percutaneous Endoscopic Approach	Spine - Other
0RC30ZZ	ICD-10	Extirpation of Matter from Cervical Vertebral Disc, Open Approach	Spine - Other
0RC33ZZ	ICD-10	Extirpation of Matter from Cervical Vertebral Disc, Percutaneous Approach	Spine - Other
0RC34ZZ	ICD-10	Extirpation of Matter from Cervical Vertebral Disc, Percutaneous Endoscopic Approach	Spine - Other
0RC40ZZ	ICD-10	Extirpation of Matter from Cervicothoracic Vertebral Joint, Open Approach	Spine - Other
0RC43ZZ	ICD-10	Extirpation of Matter from Cervicothoracic Vertebral Joint, Percutaneous Approach	Spine - Other
0RC44ZZ	ICD-10	Extirpation of Matter from Cervicothoracic Vertebral Joint, Percutaneous Endoscopic Approach	Spine - Other
0RC50ZZ	ICD-10	Extirpation of Matter from Cervicothoracic Vertebral Disc, Open Approach	Spine - Other
0RC53ZZ	ICD-10	Extirpation of Matter from Cervicothoracic Vertebral Disc, Percutaneous Approach	Spine - Other
0RC54ZZ	ICD-10	Extirpation of Matter from Cervicothoracic Vertebral Disc, Percutaneous Endoscopic Approach	Spine - Other
0RC60ZZ	ICD-10	Extirpation of Matter from Thoracic Vertebral Joint, Open Approach	Spine - Other
0RC63ZZ	ICD-10	Extirpation of Matter from Thoracic Vertebral Joint, Percutaneous Approach	Spine - Other
0RC64ZZ	ICD-10	Extirpation of Matter from Thoracic Vertebral Joint, Percutaneous Endoscopic Approach	Spine - Other
0RC90ZZ	ICD-10	Extirpation of Matter from Thoracic Vertebral Disc, Open Approach	Spine - Other
0RC93ZZ	ICD-10	Extirpation of Matter from Thoracic Vertebral Disc, Percutaneous Approach	Spine - Other
0RC94ZZ	ICD-10	Extirpation of Matter from Thoracic Vertebral Disc, Percutaneous Endoscopic Approach	Spine - Other
0RCA0ZZ	ICD-10	Extirpation of Matter from Thoracolumbar Vertebral Joint, Open Approach	Spine - Other
0RCA3ZZ	ICD-10	Extirpation of Matter from Thoracolumbar Vertebral Joint, Percutaneous Approach	Spine - Other
0RCA4ZZ	ICD-10	Extirpation of Matter from Thoracolumbar Vertebral Joint, Percutaneous Endoscopic Approach	Spine - Other
0RCB0ZZ	ICD-10	Extirpation of Matter from Thoracolumbar Vertebral Disc, Open Approach	Spine - Other
0RCB3ZZ	ICD-10	Extirpation of Matter from Thoracolumbar Vertebral Disc, Percutaneous Approach	Spine - Other
0RCB4ZZ	ICD-10	Extirpation of Matter from Thoracolumbar Vertebral Disc, Percutaneous Endoscopic Approach	Spine - Other
0RG0070	ICD-10	Fusion of Occipital-cervical Joint with Autologous Tissue Substitute, Anterior Approach, Anterior Column, Open Approach	Spine - Fusion (other)
0RG0071	ICD-10	Fusion of Occipital-cervical Joint with Autologous Tissue Substitute, Posterior Approach, Posterior Column, Open Approach	Spine - Fusion (other)
0RG007J	ICD-10	Fusion of Occipital-cervical Joint with Autologous Tissue Substitute, Posterior Approach, Anterior Column, Open Approach	Spine - Fusion (other)
0RG00A0	ICD-10	Fusion of Occipital-cervical Joint with Interbody Fusion Device, Anterior Approach, Anterior Column, Open Approach	Spine - Fusion (other)
0RG00A1	ICD-10	Fusion of Occipital-cervical Joint with Interbody Fusion Device, Posterior Approach, Posterior Column, Open Approach	Spine - Fusion (other)
0RG00AJ	ICD-10	Fusion of Occipital-cervical Joint with Interbody Fusion Device, Posterior Approach, Anterior Column, Open Approach	Spine - Fusion (other)
0RG00J0	ICD-10	Fusion of Occipital-cervical Joint with Synthetic Substitute, Anterior Approach, Anterior Column, Open Approach	Spine - Fusion (other)
0RG00J1	ICD-10	Fusion of Occipital-cervical Joint with Synthetic Substitute, Posterior Approach, Posterior Column, Open Approach	Spine - Fusion (other)
0RG00JJ	ICD-10	Fusion of Occipital-cervical Joint with Synthetic Substitute, Posterior Approach, Anterior Column, Open Approach	Spine - Fusion (other)
0RG00K0	ICD-10	Fusion of Occipital-cervical Joint with Nonautologous Tissue Substitute, Anterior Approach, Anterior Column, Open Approach	Spine - Fusion (other)
0RG00K1	ICD-10	Fusion of Occipital-cervical Joint with Nonautologous Tissue Substitute, Posterior Approach, Posterior Column, Open Approach	Spine - Fusion (other)
0RG00KJ	ICD-10	Fusion of Occipital-cervical Joint with Nonautologous Tissue Substitute, Posterior Approach, Anterior Column, Open Approach	Spine - Fusion (other)
0RG00Z0	ICD-10	Fusion of Occipital-cervical Joint, Anterior Approach, Anterior Column, Open Approach	Spine - Fusion (other)
0RG00Z1	ICD-10	Fusion of Occipital-cervical Joint, Posterior Approach, Posterior Column, Open Approach	Spine - Fusion (other)
0RG00ZJ	ICD-10	Fusion of Occipital-cervical Joint, Posterior Approach, Anterior Column, Open Approach	Spine - Fusion (other)
0RG0370	ICD-10	Fusion of Occipital-cervical Joint with Autologous Tissue Substitute, Anterior Approach, Anterior Column, Percutaneous Approach	Spine - Fusion (other)
0RG0371	ICD-10	Fusion of Occipital-cervical Joint with Autologous Tissue Substitute, Posterior Approach, Posterior Column, Percutaneous Approach	Spine - Fusion (other)
0RG037J	ICD-10	Fusion of Occipital-cervical Joint with Autologous Tissue Substitute, Posterior Approach, Anterior Column, Percutaneous Approach	Spine - Fusion (other)
0RG03A0	ICD-10	Fusion of Occipital-cervical Joint with Interbody Fusion Device, Anterior Approach, Anterior Column, Percutaneous Approach	Spine - Fusion (other)
0RG03A1	ICD-10	Fusion of Occipital-cervical Joint with Interbody Fusion Device, Posterior Approach, Posterior Column, Percutaneous Approach	Spine - Fusion (other)
0RG03AJ	ICD-10	Fusion of Occipital-cervical Joint with Interbody Fusion Device, Posterior Approach, Anterior Column, Percutaneous Approach	Spine - Fusion (other)
0RG03J0	ICD-10	Fusion of Occipital-cervical Joint with Synthetic Substitute, Anterior Approach, Anterior Column, Percutaneous Approach	Spine - Fusion (other)
0RG03J1	ICD-10	Fusion of Occipital-cervical Joint with Synthetic Substitute, Posterior Approach, Posterior Column, Percutaneous Approach	Spine - Fusion (other)
0RG03JJ	ICD-10	Fusion of Occipital-cervical Joint with Synthetic Substitute, Posterior Approach, Anterior Column, Percutaneous Approach	Spine - Fusion (other)
0RG03K0	ICD-10	Fusion of Occipital-cervical Joint with Nonautologous Tissue Substitute, Anterior Approach, Anterior Column, Percutaneous Approach	Spine - Fusion (other)
0RG03K1	ICD-10	Fusion of Occipital-cervical Joint with Nonautologous Tissue Substitute, Posterior Approach, Posterior Column, Percutaneous Approach	Spine - Fusion (other)
0RG03KJ	ICD-10	Fusion of Occipital-cervical Joint with Nonautologous Tissue Substitute, Posterior Approach, Anterior Column, Percutaneous Approach	Spine - Fusion (other)
0RG03Z0	ICD-10	Fusion of Occipital-cervical Joint, Anterior Approach, Anterior Column, Percutaneous Approach	Spine - Fusion (other)
0RG03Z1	ICD-10	Fusion of Occipital-cervical Joint, Posterior Approach, Posterior Column, Percutaneous Approach	Spine - Fusion (other)
0RG03ZJ	ICD-10	Fusion of Occipital-cervical Joint, Posterior Approach, Anterior Column, Percutaneous Approach	Spine - Fusion (other)
0RG0470	ICD-10	Fusion of Occipital-cervical Joint with Autologous Tissue Substitute, Anterior Approach, Anterior Column, Percutaneous Endoscopic Approach	Spine - Fusion (other)
0RG0471	ICD-10	Fusion of Occipital-cervical Joint with Autologous Tissue Substitute, Posterior Approach, Posterior Column, Percutaneous Endoscopic Approach	Spine - Fusion (other)
0RG047J	ICD-10	Fusion of Occipital-cervical Joint with Autologous Tissue Substitute, Posterior Approach, Anterior Column, Percutaneous Endoscopic Approach	Spine - Fusion (other)
0RG04A0	ICD-10	Fusion of Occipital-cervical Joint with Interbody Fusion Device, Anterior Approach, Anterior Column, Percutaneous Endoscopic Approach	Spine - Fusion (other)
0RG04A1	ICD-10	Fusion of Occipital-cervical Joint with Interbody Fusion Device, Posterior Approach, Posterior Column, Percutaneous Endoscopic Approach	Spine - Fusion (other)
0RG04AJ	ICD-10	Fusion of Occipital-cervical Joint with Interbody Fusion Device, Posterior Approach, Anterior Column, Percutaneous Endoscopic Approach	Spine - Fusion (other)
0RG04J0	ICD-10	Fusion of Occipital-cervical Joint with Synthetic Substitute, Anterior Approach, Anterior Column, Percutaneous Endoscopic Approach	Spine - Fusion (other)
0RG04J1	ICD-10	Fusion of Occipital-cervical Joint with Synthetic Substitute, Posterior Approach, Posterior Column, Percutaneous Endoscopic Approach	Spine - Fusion (other)
0RG04JJ	ICD-10	Fusion of Occipital-cervical Joint with Synthetic Substitute, Posterior Approach, Anterior Column, Percutaneous Endoscopic Approach	Spine - Fusion (other)
0RG04K0	ICD-10	Fusion of Occipital-cervical Joint with Nonautologous Tissue Substitute, Anterior Approach, Anterior Column, Percutaneous Endoscopic Approach	Spine - Fusion (other)
0RG04K1	ICD-10	Fusion of Occipital-cervical Joint with Nonautologous Tissue Substitute, Posterior Approach, Posterior Column, Percutaneous Endoscopic Approach	Spine - Fusion (other)
0RG04KJ	ICD-10	Fusion of Occipital-cervical Joint with Nonautologous Tissue Substitute, Posterior Approach, Anterior Column, Percutaneous Endoscopic Approach	Spine - Fusion (other)
0RG04Z0	ICD-10	Fusion of Occipital-cervical Joint, Anterior Approach, Anterior Column, Percutaneous Endoscopic Approach	Spine - Fusion (other)
0RG04Z1	ICD-10	Fusion of Occipital-cervical Joint, Posterior Approach, Posterior Column, Percutaneous Endoscopic Approach	Spine - Fusion (other)
0RG04ZJ	ICD-10	Fusion of Occipital-cervical Joint, Posterior Approach, Anterior Column, Percutaneous Endoscopic Approach	Spine - Fusion (other)
0RG1070	ICD-10	Fusion of Cervical Vertebral Joint with Autologous Tissue Substitute, Anterior Approach, Anterior Column, Open Approach	Spine - Fusion (other)
0RG1071	ICD-10	Fusion of Cervical Vertebral Joint with Autologous Tissue Substitute, Posterior Approach, Posterior Column, Open Approach	Spine - Fusion (other)
0RG107J	ICD-10	Fusion of Cervical Vertebral Joint with Autologous Tissue Substitute, Posterior Approach, Anterior Column, Open Approach	Spine - Fusion (other)
0RG10A0	ICD-10	Fusion of Cervical Vertebral Joint with Interbody Fusion Device, Anterior Approach, Anterior Column, Open Approach	Spine - Fusion (other)
0RG10A1	ICD-10	Fusion of Cervical Vertebral Joint with Interbody Fusion Device, Posterior Approach, Posterior Column, Open Approach	Spine - Fusion (other)
0RG10AJ	ICD-10	Fusion of Cervical Vertebral Joint with Interbody Fusion Device, Posterior Approach, Anterior Column, Open Approach	Spine - Fusion (other)
0RG10J0	ICD-10	Fusion of Cervical Vertebral Joint with Synthetic Substitute, Anterior Approach, Anterior Column, Open Approach	Spine - Fusion (other)
0RG10J1	ICD-10	Fusion of Cervical Vertebral Joint with Synthetic Substitute, Posterior Approach, Posterior Column, Open Approach	Spine - Fusion (other)
0RG10JJ	ICD-10	Fusion of Cervical Vertebral Joint with Synthetic Substitute, Posterior Approach, Anterior Column, Open Approach	Spine - Fusion (other)
0RG10K0	ICD-10	Fusion of Cervical Vertebral Joint with Nonautologous Tissue Substitute, Anterior Approach, Anterior Column, Open Approach	Spine - Fusion (other)
0RG10K1	ICD-10	Fusion of Cervical Vertebral Joint with Nonautologous Tissue Substitute, Posterior Approach, Posterior Column, Open Approach	Spine - Fusion (other)
0RG10KJ	ICD-10	Fusion of Cervical Vertebral Joint with Nonautologous Tissue Substitute, Posterior Approach, Anterior Column, Open Approach	Spine - Fusion (other)
0RG10Z0	ICD-10	Fusion of Cervical Vertebral Joint, Anterior Approach, Anterior Column, Open Approach	Spine - Fusion (other)
0RG10Z1	ICD-10	Fusion of Cervical Vertebral Joint, Posterior Approach, Posterior Column, Open Approach	Spine - Fusion (other)
0RG10ZJ	ICD-10	Fusion of Cervical Vertebral Joint, Posterior Approach, Anterior Column, Open Approach	Spine - Fusion (other)
0RG1370	ICD-10	Fusion of Cervical Vertebral Joint with Autologous Tissue Substitute, Anterior Approach, Anterior Column, Percutaneous Approach	Spine - Fusion (other)
0RG1371	ICD-10	Fusion of Cervical Vertebral Joint with Autologous Tissue Substitute, Posterior Approach, Posterior Column, Percutaneous Approach	Spine - Fusion (other)
0RG137J	ICD-10	Fusion of Cervical Vertebral Joint with Autologous Tissue Substitute, Posterior Approach, Anterior Column, Percutaneous Approach	Spine - Fusion (other)
0RG13A0	ICD-10	Fusion of Cervical Vertebral Joint with Interbody Fusion Device, Anterior Approach, Anterior Column, Percutaneous Approach	Spine - Fusion (other)
0RG13A1	ICD-10	Fusion of Cervical Vertebral Joint with Interbody Fusion Device, Posterior Approach, Posterior Column, Percutaneous Approach	Spine - Fusion (other)
0RG13AJ	ICD-10	Fusion of Cervical Vertebral Joint with Interbody Fusion Device, Posterior Approach, Anterior Column, Percutaneous Approach	Spine - Fusion (other)
0RG13J0	ICD-10	Fusion of Cervical Vertebral Joint with Synthetic Substitute, Anterior Approach, Anterior Column, Percutaneous Approach	Spine - Fusion (other)
0RG13J1	ICD-10	Fusion of Cervical Vertebral Joint with Synthetic Substitute, Posterior Approach, Posterior Column, Percutaneous Approach	Spine - Fusion (other)
0RG13JJ	ICD-10	Fusion of Cervical Vertebral Joint with Synthetic Substitute, Posterior Approach, Anterior Column, Percutaneous Approach	Spine - Fusion (other)
0RG13K0	ICD-10	Fusion of Cervical Vertebral Joint with Nonautologous Tissue Substitute, Anterior Approach, Anterior Column, Percutaneous Approach	Spine - Fusion (other)
0RG13K1	ICD-10	Fusion of Cervical Vertebral Joint with Nonautologous Tissue Substitute, Posterior Approach, Posterior Column, Percutaneous Approach	Spine - Fusion (other)
0RG13KJ	ICD-10	Fusion of Cervical Vertebral Joint with Nonautologous Tissue Substitute, Posterior Approach, Anterior Column, Percutaneous Approach	Spine - Fusion (other)
0RG13Z0	ICD-10	Fusion of Cervical Vertebral Joint, Anterior Approach, Anterior Column, Percutaneous Approach	Spine - Fusion (other)
0RG13Z1	ICD-10	Fusion of Cervical Vertebral Joint, Posterior Approach, Posterior Column, Percutaneous Approach	Spine - Fusion (other)
0RG13ZJ	ICD-10	Fusion of Cervical Vertebral Joint, Posterior Approach, Anterior Column, Percutaneous Approach	Spine - Fusion (other)
0RG1470	ICD-10	Fusion of Cervical Vertebral Joint with Autologous Tissue Substitute, Anterior Approach, Anterior Column, Percutaneous Endoscopic Approach	Spine - Fusion (other)
0RG1471	ICD-10	Fusion of Cervical Vertebral Joint with Autologous Tissue Substitute, Posterior Approach, Posterior Column, Percutaneous Endoscopic Approach	Spine - Fusion (other)
0RG147J	ICD-10	Fusion of Cervical Vertebral Joint with Autologous Tissue Substitute, Posterior Approach, Anterior Column, Percutaneous Endoscopic Approach	Spine - Fusion (other)
0RG14A0	ICD-10	Fusion of Cervical Vertebral Joint with Interbody Fusion Device, Anterior Approach, Anterior Column, Percutaneous Endoscopic Approach	Spine - Fusion (other)
0RG14A1	ICD-10	Fusion of Cervical Vertebral Joint with Interbody Fusion Device, Posterior Approach, Posterior Column, Percutaneous Endoscopic Approach	Spine - Fusion (other)
0RG14AJ	ICD-10	Fusion of Cervical Vertebral Joint with Interbody Fusion Device, Posterior Approach, Anterior Column, Percutaneous Endoscopic Approach	Spine - Fusion (other)
0RG14J0	ICD-10	Fusion of Cervical Vertebral Joint with Synthetic Substitute, Anterior Approach, Anterior Column, Percutaneous Endoscopic Approach	Spine - Fusion (other)
0RG14J1	ICD-10	Fusion of Cervical Vertebral Joint with Synthetic Substitute, Posterior Approach, Posterior Column, Percutaneous Endoscopic Approach	Spine - Fusion (other)
0RG14JJ	ICD-10	Fusion of Cervical Vertebral Joint with Synthetic Substitute, Posterior Approach, Anterior Column, Percutaneous Endoscopic Approach	Spine - Fusion (other)
0RG14K0	ICD-10	Fusion of Cervical Vertebral Joint with Nonautologous Tissue Substitute, Anterior Approach, Anterior Column, Percutaneous Endoscopic Approach	Spine - Fusion (other)
0RG14K1	ICD-10	Fusion of Cervical Vertebral Joint with Nonautologous Tissue Substitute, Posterior Approach, Posterior Column, Percutaneous Endoscopic Approach	Spine - Fusion (other)
0RG14KJ	ICD-10	Fusion of Cervical Vertebral Joint with Nonautologous Tissue Substitute, Posterior Approach, Anterior Column, Percutaneous Endoscopic Approach	Spine - Fusion (other)
0RG14Z0	ICD-10	Fusion of Cervical Vertebral Joint, Anterior Approach, Anterior Column, Percutaneous Endoscopic Approach	Spine - Fusion (other)
0RG14Z1	ICD-10	Fusion of Cervical Vertebral Joint, Posterior Approach, Posterior Column, Percutaneous Endoscopic Approach	Spine - Fusion (other)
0RG14ZJ	ICD-10	Fusion of Cervical Vertebral Joint, Posterior Approach, Anterior Column, Percutaneous Endoscopic Approach	Spine - Fusion (other)
0RG2070	ICD-10	Fusion of 2 or more Cervical Vertebral Joints with Autologous Tissue Substitute, Anterior Approach, Anterior Column, Open Approach	Spine - Fusion (other)
0RG2071	ICD-10	Fusion of 2 or more Cervical Vertebral Joints with Autologous Tissue Substitute, Posterior Approach, Posterior Column, Open Approach	Spine - Fusion (other)
0RG207J	ICD-10	Fusion of 2 or more Cervical Vertebral Joints with Autologous Tissue Substitute, Posterior Approach, Anterior Column, Open Approach	Spine - Fusion (other)
0RG20A0	ICD-10	Fusion of 2 or more Cervical Vertebral Joints with Interbody Fusion Device, Anterior Approach, Anterior Column, Open Approach	Spine - Fusion (other)
0RG20A1	ICD-10	Fusion of 2 or more Cervical Vertebral Joints with Interbody Fusion Device, Posterior Approach, Posterior Column, Open Approach	Spine - Fusion (other)
0RG20AJ	ICD-10	Fusion of 2 or more Cervical Vertebral Joints with Interbody Fusion Device, Posterior Approach, Anterior Column, Open Approach	Spine - Fusion (other)
0RG20J0	ICD-10	Fusion of 2 or more Cervical Vertebral Joints with Synthetic Substitute, Anterior Approach, Anterior Column, Open Approach	Spine - Fusion (other)
0RG20J1	ICD-10	Fusion of 2 or more Cervical Vertebral Joints with Synthetic Substitute, Posterior Approach, Posterior Column, Open Approach	Spine - Fusion (other)
0RG20JJ	ICD-10	Fusion of 2 or more Cervical Vertebral Joints with Synthetic Substitute, Posterior Approach, Anterior Column, Open Approach	Spine - Fusion (other)
0RG20K0	ICD-10	Fusion of 2 or more Cervical Vertebral Joints with Nonautologous Tissue Substitute, Anterior Approach, Anterior Column, Open Approach	Spine - Fusion (other)
0RG20K1	ICD-10	Fusion of 2 or more Cervical Vertebral Joints with Nonautologous Tissue Substitute, Posterior Approach, Posterior Column, Open Approach	Spine - Fusion (other)
0RG20KJ	ICD-10	Fusion of 2 or more Cervical Vertebral Joints with Nonautologous Tissue Substitute, Posterior Approach, Anterior Column, Open Approach	Spine - Fusion (other)
0RG20Z0	ICD-10	Fusion of 2 or more Cervical Vertebral Joints, Anterior Approach, Anterior Column, Open Approach	Spine - Fusion (other)
0RG20Z1	ICD-10	Fusion of 2 or more Cervical Vertebral Joints, Posterior Approach, Posterior Column, Open Approach	Spine - Fusion (other)
0RG20ZJ	ICD-10	Fusion of 2 or more Cervical Vertebral Joints, Posterior Approach, Anterior Column, Open Approach	Spine - Fusion (other)
0RG2370	ICD-10	Fusion of 2 or more Cervical Vertebral Joints with Autologous Tissue Substitute, Anterior Approach, Anterior Column, Percutaneous Approach	Spine - Fusion (other)
0RG2371	ICD-10	Fusion of 2 or more Cervical Vertebral Joints with Autologous Tissue Substitute, Posterior Approach, Posterior Column, Percutaneous Approach	Spine - Fusion (other)
0RG237J	ICD-10	Fusion of 2 or more Cervical Vertebral Joints with Autologous Tissue Substitute, Posterior Approach, Anterior Column, Percutaneous Approach	Spine - Fusion (other)
0RG23A0	ICD-10	Fusion of 2 or more Cervical Vertebral Joints with Interbody Fusion Device, Anterior Approach, Anterior Column, Percutaneous Approach	Spine - Fusion (other)
0RG23A1	ICD-10	Fusion of 2 or more Cervical Vertebral Joints with Interbody Fusion Device, Posterior Approach, Posterior Column, Percutaneous Approach	Spine - Fusion (other)
0RG23AJ	ICD-10	Fusion of 2 or more Cervical Vertebral Joints with Interbody Fusion Device, Posterior Approach, Anterior Column, Percutaneous Approach	Spine - Fusion (other)
0RG23J0	ICD-10	Fusion of 2 or more Cervical Vertebral Joints with Synthetic Substitute, Anterior Approach, Anterior Column, Percutaneous Approach	Spine - Fusion (other)
0RG23J1	ICD-10	Fusion of 2 or more Cervical Vertebral Joints with Synthetic Substitute, Posterior Approach, Posterior Column, Percutaneous Approach	Spine - Fusion (other)
0RG23JJ	ICD-10	Fusion of 2 or more Cervical Vertebral Joints with Synthetic Substitute, Posterior Approach, Anterior Column, Percutaneous Approach	Spine - Fusion (other)
0RG23K0	ICD-10	Fusion of 2 or more Cervical Vertebral Joints with Nonautologous Tissue Substitute, Anterior Approach, Anterior Column, Percutaneous Approach	Spine - Fusion (other)
0RG23K1	ICD-10	Fusion of 2 or more Cervical Vertebral Joints with Nonautologous Tissue Substitute, Posterior Approach, Posterior Column, Percutaneous Approach	Spine - Fusion (other)
0RG23KJ	ICD-10	Fusion of 2 or more Cervical Vertebral Joints with Nonautologous Tissue Substitute, Posterior Approach, Anterior Column, Percutaneous Approach	Spine - Fusion (other)
0RG23Z0	ICD-10	Fusion of 2 or more Cervical Vertebral Joints, Anterior Approach, Anterior Column, Percutaneous Approach	Spine - Fusion (other)
0RG23Z1	ICD-10	Fusion of 2 or more Cervical Vertebral Joints, Posterior Approach, Posterior Column, Percutaneous Approach	Spine - Fusion (other)
0RG23ZJ	ICD-10	Fusion of 2 or more Cervical Vertebral Joints, Posterior Approach, Anterior Column, Percutaneous Approach	Spine - Fusion (other)
0RG2470	ICD-10	Fusion of 2 or more Cervical Vertebral Joints with Autologous Tissue Substitute, Anterior Approach, Anterior Column, Percutaneous Endoscopic Approach	Spine - Fusion (other)
0RG2471	ICD-10	Fusion of 2 or more Cervical Vertebral Joints with Autologous Tissue Substitute, Posterior Approach, Posterior Column, Percutaneous Endoscopic Approach	Spine - Fusion (other)
0RG247J	ICD-10	Fusion of 2 or more Cervical Vertebral Joints with Autologous Tissue Substitute, Posterior Approach, Anterior Column, Percutaneous Endoscopic Approach	Spine - Fusion (other)
0RG24A0	ICD-10	Fusion of 2 or more Cervical Vertebral Joints with Interbody Fusion Device, Anterior Approach, Anterior Column, Percutaneous Endoscopic Approach	Spine - Fusion (other)
0RG24A1	ICD-10	Fusion of 2 or more Cervical Vertebral Joints with Interbody Fusion Device, Posterior Approach, Posterior Column, Percutaneous Endoscopic Approach	Spine - Fusion (other)
0RG24AJ	ICD-10	Fusion of 2 or more Cervical Vertebral Joints with Interbody Fusion Device, Posterior Approach, Anterior Column, Percutaneous Endoscopic Approach	Spine - Fusion (other)
0RG24J0	ICD-10	Fusion of 2 or more Cervical Vertebral Joints with Synthetic Substitute, Anterior Approach, Anterior Column, Percutaneous Endoscopic Approach	Spine - Fusion (other)
0RG24J1	ICD-10	Fusion of 2 or more Cervical Vertebral Joints with Synthetic Substitute, Posterior Approach, Posterior Column, Percutaneous Endoscopic Approach	Spine - Fusion (other)
0RG24JJ	ICD-10	Fusion of 2 or more Cervical Vertebral Joints with Synthetic Substitute, Posterior Approach, Anterior Column, Percutaneous Endoscopic Approach	Spine - Fusion (other)
0RG24K0	ICD-10	Fusion of 2 or more Cervical Vertebral Joints with Nonautologous Tissue Substitute, Anterior Approach, Anterior Column, Percutaneous Endoscopic Approach	Spine - Fusion (other)
0RG24K1	ICD-10	Fusion of 2 or more Cervical Vertebral Joints with Nonautologous Tissue Substitute, Posterior Approach, Posterior Column, Percutaneous Endoscopic Approach	Spine - Fusion (other)
0RG24KJ	ICD-10	Fusion of 2 or more Cervical Vertebral Joints with Nonautologous Tissue Substitute, Posterior Approach, Anterior Column, Percutaneous Endoscopic Approach	Spine - Fusion (other)
0RG24Z0	ICD-10	Fusion of 2 or more Cervical Vertebral Joints, Anterior Approach, Anterior Column, Percutaneous Endoscopic Approach	Spine - Fusion (other)
0RG24Z1	ICD-10	Fusion of 2 or more Cervical Vertebral Joints, Posterior Approach, Posterior Column, Percutaneous Endoscopic Approach	Spine - Fusion (other)
0RG24ZJ	ICD-10	Fusion of 2 or more Cervical Vertebral Joints, Posterior Approach, Anterior Column, Percutaneous Endoscopic Approach	Spine - Fusion (other)
0RG4070	ICD-10	Fusion of Cervicothoracic Vertebral Joint with Autologous Tissue Substitute, Anterior Approach, Anterior Column, Open Approach	Spine - Fusion (other)
0RG4071	ICD-10	Fusion of Cervicothoracic Vertebral Joint with Autologous Tissue Substitute, Posterior Approach, Posterior Column, Open Approach	Spine - Fusion (other)
0RG407J	ICD-10	Fusion of Cervicothoracic Vertebral Joint with Autologous Tissue Substitute, Posterior Approach, Anterior Column, Open Approach	Spine - Fusion (other)
0RG40A0	ICD-10	Fusion of Cervicothoracic Vertebral Joint with Interbody Fusion Device, Anterior Approach, Anterior Column, Open Approach	Spine - Fusion (other)
0RG40A1	ICD-10	Fusion of Cervicothoracic Vertebral Joint with Interbody Fusion Device, Posterior Approach, Posterior Column, Open Approach	Spine - Fusion (other)
0RG40AJ	ICD-10	Fusion of Cervicothoracic Vertebral Joint with Interbody Fusion Device, Posterior Approach, Anterior Column, Open Approach	Spine - Fusion (other)
0RG40J0	ICD-10	Fusion of Cervicothoracic Vertebral Joint with Synthetic Substitute, Anterior Approach, Anterior Column, Open Approach	Spine - Fusion (other)
0RG40J1	ICD-10	Fusion of Cervicothoracic Vertebral Joint with Synthetic Substitute, Posterior Approach, Posterior Column, Open Approach	Spine - Fusion (other)
0RG40JJ	ICD-10	Fusion of Cervicothoracic Vertebral Joint with Synthetic Substitute, Posterior Approach, Anterior Column, Open Approach	Spine - Fusion (other)
0RG40K0	ICD-10	Fusion of Cervicothoracic Vertebral Joint with Nonautologous Tissue Substitute, Anterior Approach, Anterior Column, Open Approach	Spine - Fusion (other)
0RG40K1	ICD-10	Fusion of Cervicothoracic Vertebral Joint with Nonautologous Tissue Substitute, Posterior Approach, Posterior Column, Open Approach	Spine - Fusion (other)
0RG40KJ	ICD-10	Fusion of Cervicothoracic Vertebral Joint with Nonautologous Tissue Substitute, Posterior Approach, Anterior Column, Open Approach	Spine - Fusion (other)
0RG40Z0	ICD-10	Fusion of Cervicothoracic Vertebral Joint, Anterior Approach, Anterior Column, Open Approach	Spine - Fusion (other)
0RG40Z1	ICD-10	Fusion of Cervicothoracic Vertebral Joint, Posterior Approach, Posterior Column, Open Approach	Spine - Fusion (other)
0RG40ZJ	ICD-10	Fusion of Cervicothoracic Vertebral Joint, Posterior Approach, Anterior Column, Open Approach	Spine - Fusion (other)
0RG4370	ICD-10	Fusion of Cervicothoracic Vertebral Joint with Autologous Tissue Substitute, Anterior Approach, Anterior Column, Percutaneous Approach	Spine - Fusion (other)
0RG4371	ICD-10	Fusion of Cervicothoracic Vertebral Joint with Autologous Tissue Substitute, Posterior Approach, Posterior Column, Percutaneous Approach	Spine - Fusion (other)
0RG437J	ICD-10	Fusion of Cervicothoracic Vertebral Joint with Autologous Tissue Substitute, Posterior Approach, Anterior Column, Percutaneous Approach	Spine - Fusion (other)
0RG43A0	ICD-10	Fusion of Cervicothoracic Vertebral Joint with Interbody Fusion Device, Anterior Approach, Anterior Column, Percutaneous Approach	Spine - Fusion (other)
0RG43A1	ICD-10	Fusion of Cervicothoracic Vertebral Joint with Interbody Fusion Device, Posterior Approach, Posterior Column, Percutaneous Approach	Spine - Fusion (other)
0RG43AJ	ICD-10	Fusion of Cervicothoracic Vertebral Joint with Interbody Fusion Device, Posterior Approach, Anterior Column, Percutaneous Approach	Spine - Fusion (other)
0RG43J0	ICD-10	Fusion of Cervicothoracic Vertebral Joint with Synthetic Substitute, Anterior Approach, Anterior Column, Percutaneous Approach	Spine - Fusion (other)
0RG43J1	ICD-10	Fusion of Cervicothoracic Vertebral Joint with Synthetic Substitute, Posterior Approach, Posterior Column, Percutaneous Approach	Spine - Fusion (other)
0RG43JJ	ICD-10	Fusion of Cervicothoracic Vertebral Joint with Synthetic Substitute, Posterior Approach, Anterior Column, Percutaneous Approach	Spine - Fusion (other)
0RG43K0	ICD-10	Fusion of Cervicothoracic Vertebral Joint with Nonautologous Tissue Substitute, Anterior Approach, Anterior Column, Percutaneous Approach	Spine - Fusion (other)
0RG43K1	ICD-10	Fusion of Cervicothoracic Vertebral Joint with Nonautologous Tissue Substitute, Posterior Approach, Posterior Column, Percutaneous Approach	Spine - Fusion (other)
0RG43KJ	ICD-10	Fusion of Cervicothoracic Vertebral Joint with Nonautologous Tissue Substitute, Posterior Approach, Anterior Column, Percutaneous Approach	Spine - Fusion (other)
0RG43Z0	ICD-10	Fusion of Cervicothoracic Vertebral Joint, Anterior Approach, Anterior Column, Percutaneous Approach	Spine - Fusion (other)
0RG43Z1	ICD-10	Fusion of Cervicothoracic Vertebral Joint, Posterior Approach, Posterior Column, Percutaneous Approach	Spine - Fusion (other)
0RG43ZJ	ICD-10	Fusion of Cervicothoracic Vertebral Joint, Posterior Approach, Anterior Column, Percutaneous Approach	Spine - Fusion (other)
0RG4470	ICD-10	Fusion of Cervicothoracic Vertebral Joint with Autologous Tissue Substitute, Anterior Approach, Anterior Column, Percutaneous Endoscopic Approach	Spine - Fusion (other)
0RG4471	ICD-10	Fusion of Cervicothoracic Vertebral Joint with Autologous Tissue Substitute, Posterior Approach, Posterior Column, Percutaneous Endoscopic Approach	Spine - Fusion (other)
0RG447J	ICD-10	Fusion of Cervicothoracic Vertebral Joint with Autologous Tissue Substitute, Posterior Approach, Anterior Column, Percutaneous Endoscopic Approach	Spine - Fusion (other)
0RG44A0	ICD-10	Fusion of Cervicothoracic Vertebral Joint with Interbody Fusion Device, Anterior Approach, Anterior Column, Percutaneous Endoscopic Approach	Spine - Fusion (other)
0RG44A1	ICD-10	Fusion of Cervicothoracic Vertebral Joint with Interbody Fusion Device, Posterior Approach, Posterior Column, Percutaneous Endoscopic Approach	Spine - Fusion (other)
0RG44AJ	ICD-10	Fusion of Cervicothoracic Vertebral Joint with Interbody Fusion Device, Posterior Approach, Anterior Column, Percutaneous Endoscopic Approach	Spine - Fusion (other)
0RG44J0	ICD-10	Fusion of Cervicothoracic Vertebral Joint with Synthetic Substitute, Anterior Approach, Anterior Column, Percutaneous Endoscopic Approach	Spine - Fusion (other)
0RG44J1	ICD-10	Fusion of Cervicothoracic Vertebral Joint with Synthetic Substitute, Posterior Approach, Posterior Column, Percutaneous Endoscopic Approach	Spine - Fusion (other)
0RG44JJ	ICD-10	Fusion of Cervicothoracic Vertebral Joint with Synthetic Substitute, Posterior Approach, Anterior Column, Percutaneous Endoscopic Approach	Spine - Fusion (other)
0RG44K0	ICD-10	Fusion of Cervicothoracic Vertebral Joint with Nonautologous Tissue Substitute, Anterior Approach, Anterior Column, Percutaneous Endoscopic Approach	Spine - Fusion (other)
0RG44K1	ICD-10	Fusion of Cervicothoracic Vertebral Joint with Nonautologous Tissue Substitute, Posterior Approach, Posterior Column, Percutaneous Endoscopic Approach	Spine - Fusion (other)
0RG44KJ	ICD-10	Fusion of Cervicothoracic Vertebral Joint with Nonautologous Tissue Substitute, Posterior Approach, Anterior Column, Percutaneous Endoscopic Approach	Spine - Fusion (other)
0RG44Z0	ICD-10	Fusion of Cervicothoracic Vertebral Joint, Anterior Approach, Anterior Column, Percutaneous Endoscopic Approach	Spine - Fusion (other)
0RG44Z1	ICD-10	Fusion of Cervicothoracic Vertebral Joint, Posterior Approach, Posterior Column, Percutaneous Endoscopic Approach	Spine - Fusion (other)
0RG44ZJ	ICD-10	Fusion of Cervicothoracic Vertebral Joint, Posterior Approach, Anterior Column, Percutaneous Endoscopic Approach	Spine - Fusion (other)
0RG6070	ICD-10	Fusion of Thoracic Vertebral Joint with Autologous Tissue Substitute, Anterior Approach, Anterior Column, Open Approach	Spine - Fusion (other)
0RG6071	ICD-10	Fusion of Thoracic Vertebral Joint with Autologous Tissue Substitute, Posterior Approach, Posterior Column, Open Approach	Spine - Fusion (other)
0RG607J	ICD-10	Fusion of Thoracic Vertebral Joint with Autologous Tissue Substitute, Posterior Approach, Anterior Column, Open Approach	Spine - Fusion (other)
0RG60A0	ICD-10	Fusion of Thoracic Vertebral Joint with Interbody Fusion Device, Anterior Approach, Anterior Column, Open Approach	Spine - Fusion (other)
0RG60A1	ICD-10	Fusion of Thoracic Vertebral Joint with Interbody Fusion Device, Posterior Approach, Posterior Column, Open Approach	Spine - Fusion (other)
0RG60AJ	ICD-10	Fusion of Thoracic Vertebral Joint with Interbody Fusion Device, Posterior Approach, Anterior Column, Open Approach	Spine - Fusion (other)
0RG60J0	ICD-10	Fusion of Thoracic Vertebral Joint with Synthetic Substitute, Anterior Approach, Anterior Column, Open Approach	Spine - Fusion (other)
0RG60J1	ICD-10	Fusion of Thoracic Vertebral Joint with Synthetic Substitute, Posterior Approach, Posterior Column, Open Approach	Spine - Fusion (other)
0RG60JJ	ICD-10	Fusion of Thoracic Vertebral Joint with Synthetic Substitute, Posterior Approach, Anterior Column, Open Approach	Spine - Fusion (other)
0RG60K0	ICD-10	Fusion of Thoracic Vertebral Joint with Nonautologous Tissue Substitute, Anterior Approach, Anterior Column, Open Approach	Spine - Fusion (other)
0RG60K1	ICD-10	Fusion of Thoracic Vertebral Joint with Nonautologous Tissue Substitute, Posterior Approach, Posterior Column, Open Approach	Spine - Fusion (other)
0RG60KJ	ICD-10	Fusion of Thoracic Vertebral Joint with Nonautologous Tissue Substitute, Posterior Approach, Anterior Column, Open Approach	Spine - Fusion (other)
0RG60Z0	ICD-10	Fusion of Thoracic Vertebral Joint, Anterior Approach, Anterior Column, Open Approach	Spine - Fusion (other)
0RG60Z1	ICD-10	Fusion of Thoracic Vertebral Joint, Posterior Approach, Posterior Column, Open Approach	Spine - Fusion (other)
0RG60ZJ	ICD-10	Fusion of Thoracic Vertebral Joint, Posterior Approach, Anterior Column, Open Approach	Spine - Fusion (other)
0RG6370	ICD-10	Fusion of Thoracic Vertebral Joint with Autologous Tissue Substitute, Anterior Approach, Anterior Column, Percutaneous Approach	Spine - Fusion (other)
0RG6371	ICD-10	Fusion of Thoracic Vertebral Joint with Autologous Tissue Substitute, Posterior Approach, Posterior Column, Percutaneous Approach	Spine - Fusion (other)
0RG637J	ICD-10	Fusion of Thoracic Vertebral Joint with Autologous Tissue Substitute, Posterior Approach, Anterior Column, Percutaneous Approach	Spine - Fusion (other)
0RG63A0	ICD-10	Fusion of Thoracic Vertebral Joint with Interbody Fusion Device, Anterior Approach, Anterior Column, Percutaneous Approach	Spine - Fusion (other)
0RG63A1	ICD-10	Fusion of Thoracic Vertebral Joint with Interbody Fusion Device, Posterior Approach, Posterior Column, Percutaneous Approach	Spine - Fusion (other)
0RG63AJ	ICD-10	Fusion of Thoracic Vertebral Joint with Interbody Fusion Device, Posterior Approach, Anterior Column, Percutaneous Approach	Spine - Fusion (other)
0RG63J0	ICD-10	Fusion of Thoracic Vertebral Joint with Synthetic Substitute, Anterior Approach, Anterior Column, Percutaneous Approach	Spine - Fusion (other)
0RG63J1	ICD-10	Fusion of Thoracic Vertebral Joint with Synthetic Substitute, Posterior Approach, Posterior Column, Percutaneous Approach	Spine - Fusion (other)
0RG63JJ	ICD-10	Fusion of Thoracic Vertebral Joint with Synthetic Substitute, Posterior Approach, Anterior Column, Percutaneous Approach	Spine - Fusion (other)
0RG63K0	ICD-10	Fusion of Thoracic Vertebral Joint with Nonautologous Tissue Substitute, Anterior Approach, Anterior Column, Percutaneous Approach	Spine - Fusion (other)
0RG63K1	ICD-10	Fusion of Thoracic Vertebral Joint with Nonautologous Tissue Substitute, Posterior Approach, Posterior Column, Percutaneous Approach	Spine - Fusion (other)
0RG63KJ	ICD-10	Fusion of Thoracic Vertebral Joint with Nonautologous Tissue Substitute, Posterior Approach, Anterior Column, Percutaneous Approach	Spine - Fusion (other)
0RG63Z0	ICD-10	Fusion of Thoracic Vertebral Joint, Anterior Approach, Anterior Column, Percutaneous Approach	Spine - Fusion (other)
0RG63Z1	ICD-10	Fusion of Thoracic Vertebral Joint, Posterior Approach, Posterior Column, Percutaneous Approach	Spine - Fusion (other)
0RG63ZJ	ICD-10	Fusion of Thoracic Vertebral Joint, Posterior Approach, Anterior Column, Percutaneous Approach	Spine - Fusion (other)
0RG6470	ICD-10	Fusion of Thoracic Vertebral Joint with Autologous Tissue Substitute, Anterior Approach, Anterior Column, Percutaneous Endoscopic Approach	Spine - Fusion (other)
0RG6471	ICD-10	Fusion of Thoracic Vertebral Joint with Autologous Tissue Substitute, Posterior Approach, Posterior Column, Percutaneous Endoscopic Approach	Spine - Fusion (other)
0RG647J	ICD-10	Fusion of Thoracic Vertebral Joint with Autologous Tissue Substitute, Posterior Approach, Anterior Column, Percutaneous Endoscopic Approach	Spine - Fusion (other)
0RG64A0	ICD-10	Fusion of Thoracic Vertebral Joint with Interbody Fusion Device, Anterior Approach, Anterior Column, Percutaneous Endoscopic Approach	Spine - Fusion (other)
0RG64A1	ICD-10	Fusion of Thoracic Vertebral Joint with Interbody Fusion Device, Posterior Approach, Posterior Column, Percutaneous Endoscopic Approach	Spine - Fusion (other)
0RG64AJ	ICD-10	Fusion of Thoracic Vertebral Joint with Interbody Fusion Device, Posterior Approach, Anterior Column, Percutaneous Endoscopic Approach	Spine - Fusion (other)
0RG64J0	ICD-10	Fusion of Thoracic Vertebral Joint with Synthetic Substitute, Anterior Approach, Anterior Column, Percutaneous Endoscopic Approach	Spine - Fusion (other)
0RG64J1	ICD-10	Fusion of Thoracic Vertebral Joint with Synthetic Substitute, Posterior Approach, Posterior Column, Percutaneous Endoscopic Approach	Spine - Fusion (other)
0RG64JJ	ICD-10	Fusion of Thoracic Vertebral Joint with Synthetic Substitute, Posterior Approach, Anterior Column, Percutaneous Endoscopic Approach	Spine - Fusion (other)
0RG64K0	ICD-10	Fusion of Thoracic Vertebral Joint with Nonautologous Tissue Substitute, Anterior Approach, Anterior Column, Percutaneous Endoscopic Approach	Spine - Fusion (other)
0RG64K1	ICD-10	Fusion of Thoracic Vertebral Joint with Nonautologous Tissue Substitute, Posterior Approach, Posterior Column, Percutaneous Endoscopic Approach	Spine - Fusion (other)
0RG64KJ	ICD-10	Fusion of Thoracic Vertebral Joint with Nonautologous Tissue Substitute, Posterior Approach, Anterior Column, Percutaneous Endoscopic Approach	Spine - Fusion (other)
0RG64Z0	ICD-10	Fusion of Thoracic Vertebral Joint, Anterior Approach, Anterior Column, Percutaneous Endoscopic Approach	Spine - Fusion (other)
0RG64Z1	ICD-10	Fusion of Thoracic Vertebral Joint, Posterior Approach, Posterior Column, Percutaneous Endoscopic Approach	Spine - Fusion (other)
0RG64ZJ	ICD-10	Fusion of Thoracic Vertebral Joint, Posterior Approach, Anterior Column, Percutaneous Endoscopic Approach	Spine - Fusion (other)
0RG7070	ICD-10	Fusion of 2 to 7 Thoracic Vertebral Joints with Autologous Tissue Substitute, Anterior Approach, Anterior Column, Open Approach	Spine - Fusion (other)
0RG7071	ICD-10	Fusion of 2 to 7 Thoracic Vertebral Joints with Autologous Tissue Substitute, Posterior Approach, Posterior Column, Open Approach	Spine - Fusion (other)
0RG707J	ICD-10	Fusion of 2 to 7 Thoracic Vertebral Joints with Autologous Tissue Substitute, Posterior Approach, Anterior Column, Open Approach	Spine - Fusion (other)
0RG70A0	ICD-10	Fusion of 2 to 7 Thoracic Vertebral Joints with Interbody Fusion Device, Anterior Approach, Anterior Column, Open Approach	Spine - Fusion (other)
0RG70A1	ICD-10	Fusion of 2 to 7 Thoracic Vertebral Joints with Interbody Fusion Device, Posterior Approach, Posterior Column, Open Approach	Spine - Fusion (other)
0RG70AJ	ICD-10	Fusion of 2 to 7 Thoracic Vertebral Joints with Interbody Fusion Device, Posterior Approach, Anterior Column, Open Approach	Spine - Fusion (other)
0RG70J0	ICD-10	Fusion of 2 to 7 Thoracic Vertebral Joints with Synthetic Substitute, Anterior Approach, Anterior Column, Open Approach	Spine - Fusion (other)
0RG70J1	ICD-10	Fusion of 2 to 7 Thoracic Vertebral Joints with Synthetic Substitute, Posterior Approach, Posterior Column, Open Approach	Spine - Fusion (other)
0RG70JJ	ICD-10	Fusion of 2 to 7 Thoracic Vertebral Joints with Synthetic Substitute, Posterior Approach, Anterior Column, Open Approach	Spine - Fusion (other)
0RG70K0	ICD-10	Fusion of 2 to 7 Thoracic Vertebral Joints with Nonautologous Tissue Substitute, Anterior Approach, Anterior Column, Open Approach	Spine - Fusion (other)
0RG70K1	ICD-10	Fusion of 2 to 7 Thoracic Vertebral Joints with Nonautologous Tissue Substitute, Posterior Approach, Posterior Column, Open Approach	Spine - Fusion (other)
0RG70KJ	ICD-10	Fusion of 2 to 7 Thoracic Vertebral Joints with Nonautologous Tissue Substitute, Posterior Approach, Anterior Column, Open Approach	Spine - Fusion (other)
0RG70Z0	ICD-10	Fusion of 2 to 7 Thoracic Vertebral Joints, Anterior Approach, Anterior Column, Open Approach	Spine - Fusion (other)
0RG70Z1	ICD-10	Fusion of 2 to 7 Thoracic Vertebral Joints, Posterior Approach, Posterior Column, Open Approach	Spine - Fusion (other)
0RG70ZJ	ICD-10	Fusion of 2 to 7 Thoracic Vertebral Joints, Posterior Approach, Anterior Column, Open Approach	Spine - Fusion (other)
0RG7370	ICD-10	Fusion of 2 to 7 Thoracic Vertebral Joints with Autologous Tissue Substitute, Anterior Approach, Anterior Column, Percutaneous Approach	Spine - Fusion (other)
0RG7371	ICD-10	Fusion of 2 to 7 Thoracic Vertebral Joints with Autologous Tissue Substitute, Posterior Approach, Posterior Column, Percutaneous Approach	Spine - Fusion (other)
0RG737J	ICD-10	Fusion of 2 to 7 Thoracic Vertebral Joints with Autologous Tissue Substitute, Posterior Approach, Anterior Column, Percutaneous Approach	Spine - Fusion (other)
0RG73A0	ICD-10	Fusion of 2 to 7 Thoracic Vertebral Joints with Interbody Fusion Device, Anterior Approach, Anterior Column, Percutaneous Approach	Spine - Fusion (other)
0RG73A1	ICD-10	Fusion of 2 to 7 Thoracic Vertebral Joints with Interbody Fusion Device, Posterior Approach, Posterior Column, Percutaneous Approach	Spine - Fusion (other)
0RG73AJ	ICD-10	Fusion of 2 to 7 Thoracic Vertebral Joints with Interbody Fusion Device, Posterior Approach, Anterior Column, Percutaneous Approach	Spine - Fusion (other)
0RG73J0	ICD-10	Fusion of 2 to 7 Thoracic Vertebral Joints with Synthetic Substitute, Anterior Approach, Anterior Column, Percutaneous Approach	Spine - Fusion (other)
0RG73J1	ICD-10	Fusion of 2 to 7 Thoracic Vertebral Joints with Synthetic Substitute, Posterior Approach, Posterior Column, Percutaneous Approach	Spine - Fusion (other)
0RG73JJ	ICD-10	Fusion of 2 to 7 Thoracic Vertebral Joints with Synthetic Substitute, Posterior Approach, Anterior Column, Percutaneous Approach	Spine - Fusion (other)
0RG73K0	ICD-10	Fusion of 2 to 7 Thoracic Vertebral Joints with Nonautologous Tissue Substitute, Anterior Approach, Anterior Column, Percutaneous Approach	Spine - Fusion (other)
0RG73K1	ICD-10	Fusion of 2 to 7 Thoracic Vertebral Joints with Nonautologous Tissue Substitute, Posterior Approach, Posterior Column, Percutaneous Approach	Spine - Fusion (other)
0RG73KJ	ICD-10	Fusion of 2 to 7 Thoracic Vertebral Joints with Nonautologous Tissue Substitute, Posterior Approach, Anterior Column, Percutaneous Approach	Spine - Fusion (other)
0RG73Z0	ICD-10	Fusion of 2 to 7 Thoracic Vertebral Joints, Anterior Approach, Anterior Column, Percutaneous Approach	Spine - Fusion (other)
0RG73Z1	ICD-10	Fusion of 2 to 7 Thoracic Vertebral Joints, Posterior Approach, Posterior Column, Percutaneous Approach	Spine - Fusion (other)
0RG73ZJ	ICD-10	Fusion of 2 to 7 Thoracic Vertebral Joints, Posterior Approach, Anterior Column, Percutaneous Approach	Spine - Fusion (other)
0RG7470	ICD-10	Fusion of 2 to 7 Thoracic Vertebral Joints with Autologous Tissue Substitute, Anterior Approach, Anterior Column, Percutaneous Endoscopic Approach	Spine - Fusion (other)
0RG7471	ICD-10	Fusion of 2 to 7 Thoracic Vertebral Joints with Autologous Tissue Substitute, Posterior Approach, Posterior Column, Percutaneous Endoscopic Approach	Spine - Fusion (other)
0RG747J	ICD-10	Fusion of 2 to 7 Thoracic Vertebral Joints with Autologous Tissue Substitute, Posterior Approach, Anterior Column, Percutaneous Endoscopic Approach	Spine - Fusion (other)
0RG74A0	ICD-10	Fusion of 2 to 7 Thoracic Vertebral Joints with Interbody Fusion Device, Anterior Approach, Anterior Column, Percutaneous Endoscopic Approach	Spine - Fusion (other)
0RG74A1	ICD-10	Fusion of 2 to 7 Thoracic Vertebral Joints with Interbody Fusion Device, Posterior Approach, Posterior Column, Percutaneous Endoscopic Approach	Spine - Fusion (other)
0RG74AJ	ICD-10	Fusion of 2 to 7 Thoracic Vertebral Joints with Interbody Fusion Device, Posterior Approach, Anterior Column, Percutaneous Endoscopic Approach	Spine - Fusion (other)
0RG74J0	ICD-10	Fusion of 2 to 7 Thoracic Vertebral Joints with Synthetic Substitute, Anterior Approach, Anterior Column, Percutaneous Endoscopic Approach	Spine - Fusion (other)
0RG74J1	ICD-10	Fusion of 2 to 7 Thoracic Vertebral Joints with Synthetic Substitute, Posterior Approach, Posterior Column, Percutaneous Endoscopic Approach	Spine - Fusion (other)
0RG74JJ	ICD-10	Fusion of 2 to 7 Thoracic Vertebral Joints with Synthetic Substitute, Posterior Approach, Anterior Column, Percutaneous Endoscopic Approach	Spine - Fusion (other)
0RG74K0	ICD-10	Fusion of 2 to 7 Thoracic Vertebral Joints with Nonautologous Tissue Substitute, Anterior Approach, Anterior Column, Percutaneous Endoscopic Approach	Spine - Fusion (other)
0RG74K1	ICD-10	Fusion of 2 to 7 Thoracic Vertebral Joints with Nonautologous Tissue Substitute, Posterior Approach, Posterior Column, Percutaneous Endoscopic Approach	Spine - Fusion (other)
0RG74KJ	ICD-10	Fusion of 2 to 7 Thoracic Vertebral Joints with Nonautologous Tissue Substitute, Posterior Approach, Anterior Column, Percutaneous Endoscopic Approach	Spine - Fusion (other)
0RG74Z0	ICD-10	Fusion of 2 to 7 Thoracic Vertebral Joints, Anterior Approach, Anterior Column, Percutaneous Endoscopic Approach	Spine - Fusion (other)
0RG74Z1	ICD-10	Fusion of 2 to 7 Thoracic Vertebral Joints, Posterior Approach, Posterior Column, Percutaneous Endoscopic Approach	Spine - Fusion (other)
0RG74ZJ	ICD-10	Fusion of 2 to 7 Thoracic Vertebral Joints, Posterior Approach, Anterior Column, Percutaneous Endoscopic Approach	Spine - Fusion (other)
0RG8070	ICD-10	Fusion of 8 or more Thoracic Vertebral Joints with Autologous Tissue Substitute, Anterior Approach, Anterior Column, Open Approach	Spine - Fusion (other)
0RG8071	ICD-10	Fusion of 8 or more Thoracic Vertebral Joints with Autologous Tissue Substitute, Posterior Approach, Posterior Column, Open Approach	Spine - Fusion (other)
0RG807J	ICD-10	Fusion of 8 or more Thoracic Vertebral Joints with Autologous Tissue Substitute, Posterior Approach, Anterior Column, Open Approach	Spine - Fusion (other)
0RG80A0	ICD-10	Fusion of 8 or more Thoracic Vertebral Joints with Interbody Fusion Device, Anterior Approach, Anterior Column, Open Approach	Spine - Fusion (other)
0RG80A1	ICD-10	Fusion of 8 or more Thoracic Vertebral Joints with Interbody Fusion Device, Posterior Approach, Posterior Column, Open Approach	Spine - Fusion (other)
0RG80AJ	ICD-10	Fusion of 8 or more Thoracic Vertebral Joints with Interbody Fusion Device, Posterior Approach, Anterior Column, Open Approach	Spine - Fusion (other)
0RG80J0	ICD-10	Fusion of 8 or more Thoracic Vertebral Joints with Synthetic Substitute, Anterior Approach, Anterior Column, Open Approach	Spine - Fusion (other)
0RG80J1	ICD-10	Fusion of 8 or more Thoracic Vertebral Joints with Synthetic Substitute, Posterior Approach, Posterior Column, Open Approach	Spine - Fusion (other)
0RG80JJ	ICD-10	Fusion of 8 or more Thoracic Vertebral Joints with Synthetic Substitute, Posterior Approach, Anterior Column, Open Approach	Spine - Fusion (other)
0RG80K0	ICD-10	Fusion of 8 or more Thoracic Vertebral Joints with Nonautologous Tissue Substitute, Anterior Approach, Anterior Column, Open Approach	Spine - Fusion (other)
0RG80K1	ICD-10	Fusion of 8 or more Thoracic Vertebral Joints with Nonautologous Tissue Substitute, Posterior Approach, Posterior Column, Open Approach	Spine - Fusion (other)
0RG80KJ	ICD-10	Fusion of 8 or more Thoracic Vertebral Joints with Nonautologous Tissue Substitute, Posterior Approach, Anterior Column, Open Approach	Spine - Fusion (other)
0RG80Z0	ICD-10	Fusion of 8 or more Thoracic Vertebral Joints, Anterior Approach, Anterior Column, Open Approach	Spine - Fusion (other)
0RG80Z1	ICD-10	Fusion of 8 or more Thoracic Vertebral Joints, Posterior Approach, Posterior Column, Open Approach	Spine - Fusion (other)
0RG80ZJ	ICD-10	Fusion of 8 or more Thoracic Vertebral Joints, Posterior Approach, Anterior Column, Open Approach	Spine - Fusion (other)
0RG8370	ICD-10	Fusion of 8 or more Thoracic Vertebral Joints with Autologous Tissue Substitute, Anterior Approach, Anterior Column, Percutaneous Approach	Spine - Fusion (other)
0RG8371	ICD-10	Fusion of 8 or more Thoracic Vertebral Joints with Autologous Tissue Substitute, Posterior Approach, Posterior Column, Percutaneous Approach	Spine - Fusion (other)
0RG837J	ICD-10	Fusion of 8 or more Thoracic Vertebral Joints with Autologous Tissue Substitute, Posterior Approach, Anterior Column, Percutaneous Approach	Spine - Fusion (other)
0RG83A0	ICD-10	Fusion of 8 or more Thoracic Vertebral Joints with Interbody Fusion Device, Anterior Approach, Anterior Column, Percutaneous Approach	Spine - Fusion (other)
0RG83A1	ICD-10	Fusion of 8 or more Thoracic Vertebral Joints with Interbody Fusion Device, Posterior Approach, Posterior Column, Percutaneous Approach	Spine - Fusion (other)
0RG83AJ	ICD-10	Fusion of 8 or more Thoracic Vertebral Joints with Interbody Fusion Device, Posterior Approach, Anterior Column, Percutaneous Approach	Spine - Fusion (other)
0RG83J0	ICD-10	Fusion of 8 or more Thoracic Vertebral Joints with Synthetic Substitute, Anterior Approach, Anterior Column, Percutaneous Approach	Spine - Fusion (other)
0RG83J1	ICD-10	Fusion of 8 or more Thoracic Vertebral Joints with Synthetic Substitute, Posterior Approach, Posterior Column, Percutaneous Approach	Spine - Fusion (other)
0RG83JJ	ICD-10	Fusion of 8 or more Thoracic Vertebral Joints with Synthetic Substitute, Posterior Approach, Anterior Column, Percutaneous Approach	Spine - Fusion (other)
0RG83K0	ICD-10	Fusion of 8 or more Thoracic Vertebral Joints with Nonautologous Tissue Substitute, Anterior Approach, Anterior Column, Percutaneous Approach	Spine - Fusion (other)
0RG83K1	ICD-10	Fusion of 8 or more Thoracic Vertebral Joints with Nonautologous Tissue Substitute, Posterior Approach, Posterior Column, Percutaneous Approach	Spine - Fusion (other)
0RG83KJ	ICD-10	Fusion of 8 or more Thoracic Vertebral Joints with Nonautologous Tissue Substitute, Posterior Approach, Anterior Column, Percutaneous Approach	Spine - Fusion (other)
0RG83Z0	ICD-10	Fusion of 8 or more Thoracic Vertebral Joints, Anterior Approach, Anterior Column, Percutaneous Approach	Spine - Fusion (other)
0RG83Z1	ICD-10	Fusion of 8 or more Thoracic Vertebral Joints, Posterior Approach, Posterior Column, Percutaneous Approach	Spine - Fusion (other)
0RG83ZJ	ICD-10	Fusion of 8 or more Thoracic Vertebral Joints, Posterior Approach, Anterior Column, Percutaneous Approach	Spine - Fusion (other)
0RG8470	ICD-10	Fusion of 8 or more Thoracic Vertebral Joints with Autologous Tissue Substitute, Anterior Approach, Anterior Column, Percutaneous Endoscopic Approach	Spine - Fusion (other)
0RG8471	ICD-10	Fusion of 8 or more Thoracic Vertebral Joints with Autologous Tissue Substitute, Posterior Approach, Posterior Column, Percutaneous Endoscopic Approach	Spine - Fusion (other)
0RG847J	ICD-10	Fusion of 8 or more Thoracic Vertebral Joints with Autologous Tissue Substitute, Posterior Approach, Anterior Column, Percutaneous Endoscopic Approach	Spine - Fusion (other)
0RG84A0	ICD-10	Fusion of 8 or more Thoracic Vertebral Joints with Interbody Fusion Device, Anterior Approach, Anterior Column, Percutaneous Endoscopic Approach	Spine - Fusion (other)
0RG84A1	ICD-10	Fusion of 8 or more Thoracic Vertebral Joints with Interbody Fusion Device, Posterior Approach, Posterior Column, Percutaneous Endoscopic Approach	Spine - Fusion (other)
0RG84AJ	ICD-10	Fusion of 8 or more Thoracic Vertebral Joints with Interbody Fusion Device, Posterior Approach, Anterior Column, Percutaneous Endoscopic Approach	Spine - Fusion (other)
0RG84J0	ICD-10	Fusion of 8 or more Thoracic Vertebral Joints with Synthetic Substitute, Anterior Approach, Anterior Column, Percutaneous Endoscopic Approach	Spine - Fusion (other)
0RG84J1	ICD-10	Fusion of 8 or more Thoracic Vertebral Joints with Synthetic Substitute, Posterior Approach, Posterior Column, Percutaneous Endoscopic Approach	Spine - Fusion (other)
0RG84JJ	ICD-10	Fusion of 8 or more Thoracic Vertebral Joints with Synthetic Substitute, Posterior Approach, Anterior Column, Percutaneous Endoscopic Approach	Spine - Fusion (other)
0RG84K0	ICD-10	Fusion of 8 or more Thoracic Vertebral Joints with Nonautologous Tissue Substitute, Anterior Approach, Anterior Column, Percutaneous Endoscopic Approach	Spine - Fusion (other)
0RG84K1	ICD-10	Fusion of 8 or more Thoracic Vertebral Joints with Nonautologous Tissue Substitute, Posterior Approach, Posterior Column, Percutaneous Endoscopic Approach	Spine - Fusion (other)
0RG84KJ	ICD-10	Fusion of 8 or more Thoracic Vertebral Joints with Nonautologous Tissue Substitute, Posterior Approach, Anterior Column, Percutaneous Endoscopic Approach	Spine - Fusion (other)
0RG84Z0	ICD-10	Fusion of 8 or more Thoracic Vertebral Joints, Anterior Approach, Anterior Column, Percutaneous Endoscopic Approach	Spine - Fusion (other)
0RG84Z1	ICD-10	Fusion of 8 or more Thoracic Vertebral Joints, Posterior Approach, Posterior Column, Percutaneous Endoscopic Approach	Spine - Fusion (other)
0RG84ZJ	ICD-10	Fusion of 8 or more Thoracic Vertebral Joints, Posterior Approach, Anterior Column, Percutaneous Endoscopic Approach	Spine - Fusion (other)
0RGA070	ICD-10	Fusion of Thoracolumbar Vertebral Joint with Autologous Tissue Substitute, Anterior Approach, Anterior Column, Open Approach	Spine - Fusion (other)
0RGA071	ICD-10	Fusion of Thoracolumbar Vertebral Joint with Autologous Tissue Substitute, Posterior Approach, Posterior Column, Open Approach	Spine - Fusion (other)
0RGA07J	ICD-10	Fusion of Thoracolumbar Vertebral Joint with Autologous Tissue Substitute, Posterior Approach, Anterior Column, Open Approach	Spine - Fusion (other)
0RGA0A0	ICD-10	Fusion of Thoracolumbar Vertebral Joint with Interbody Fusion Device, Anterior Approach, Anterior Column, Open Approach	Spine - Fusion (other)
0RGA0A1	ICD-10	Fusion of Thoracolumbar Vertebral Joint with Interbody Fusion Device, Posterior Approach, Posterior Column, Open Approach	Spine - Fusion (other)
0RGA0AJ	ICD-10	Fusion of Thoracolumbar Vertebral Joint with Interbody Fusion Device, Posterior Approach, Anterior Column, Open Approach	Spine - Fusion (other)
0RGA0J0	ICD-10	Fusion of Thoracolumbar Vertebral Joint with Synthetic Substitute, Anterior Approach, Anterior Column, Open Approach	Spine - Fusion (other)
[truncated: 2,043 more rows]
